# Supplementary material for: Genetic Parameters and Genome-Wide Association Studies of Quality Traits Characterised Using Imaging Technologies in Rainbow Trout, Oncorhynchus mykiss
Source: Front Genet. 2021 Feb 22;12:639223. doi: 10.3389/fgene.2021.639223 (PMC7937956; doi:10.3389/fgene.2021.639223)
Supplement: Supplementary file 1 [file Table_1.XLSX]

## Sheet: supplementary candidate gene
Trait	Chromosome	start position (bp)	end position (bp)	gene name NCBI	gene id NCBI	prot name NCBI	gene symbol
MRI_F_F%	2	46759891	46762664	akr1d1	110493394	3-oxo-5-beta-steroid 4-dehydrogenase	akr1d1
MRI_F_F%	2	46809832	46860645	LOC110493405	110493405	fibulin-1-like	fbln1
MRI_F_F%	2	46971469	47001636	LOC110493415	110493415	protein Wnt-7b isoform X1	wnt7ba
MRI_F_F%	2	46971469	47004061	LOC110493415	110493415	protein Wnt-7b isoform X2	wnt6b
MRI_F_F%	2	47178041	47197599	ppara	100505415	peroxisome proliferator-activated receptor alpha	pparaa
MRI_F_F%	2	47178041	47197599	ppara	100505415	peroxisome proliferator-activated receptor alpha isoform X1	pparaa
MRI_F_F%	2	47178041	47197599	ppara	100505415	peroxisome proliferator-activated receptor alpha isoform X1	pparaa
MRI_F_F%	2	47188540	47197599	ppara	100505415	peroxisome proliferator-activated receptor alpha isoform X2	pparb2b
MRI_F_F%	2	47223779	47230633	yars2	110493442	tyrosine--tRNA ligase, mitochondrial	yars2
MRI_F_F%	2	47223779	47230633	yars2	110493442	tyrosine--tRNA ligase, mitochondrial	yars2
MRI_F_F%	2	47234911	47235867	cdkn1b	110493455	cyclin-dependent kinase inhibitor 1B	cdkn1b
MRI_F_F%	2	47455543	47501594	LOC110501769	110501769	potassium voltage-gated channel subfamily KQT member 1-like	zmp:0000000932
MRI_F_F%	2	47510610	47525991	LOC110493469	110493469	28S ribosomal protein S35, mitochondrial-like	mrps35
MRI_F_F%	2	47540580	47544046	LOC110493479	110493479	zinc finger and SCAN domain-containing protein 2-like	znf79
MRI_F_F%	2	47562405	47589333	LOC110493488	110493488	transcriptional enhancer factor TEF-3-like	tead1b
MRI_F_F%	2	47562405	47589333	LOC110493488	110493488	transcriptional enhancer factor TEF-3-like	tead1b
MRI_F_F%	2	47596112	47621765	LOC110493502	110493502	DENN domain-containing protein 2A-like	dennd2a
MRI_F_F%	2	47725703	47737136	LOC110493518	110493518	pseudouridylate synthase 7 homolog isoform X1	pus7
MRI_F_F%	2	47725703	47737136	LOC110493518	110493518	pseudouridylate synthase 7 homolog isoform X2	pus7
MRI_F_F%	2	47738819	47749119	hdac10	110493523	histone deacetylase 10	hdac10
Head%	3	49219551	49222447	LOC110520037	110520037	uridine 5'-monophosphate synthase-like	pyr5
Head%	3	49244569	49276026	LOC110520039	110520039	kalirin-like isoform X1	kalrna
Head%	3	49244569	49276026	LOC110520039	110520039	kalirin-like isoform X2	kalrna
Head%	3	49244569	49276026	LOC110520039	110520039	kalirin-like isoform X3	kalrna
Head%	3	49303019	49499108	LOC110504150	110504150	kalirin-like	kalrnb
Head%	3	49527034	49606276	LOC110520040	110520040	myosin light chain kinase, smooth muscle-like isoform X1	mylka
Head%	3	49527034	49606276	LOC110520040	110520040	myosin light chain kinase, smooth muscle-like isoform X1	mylka
Head%	3	49527034	49606276	LOC110520040	110520040	myosin light chain kinase, smooth muscle-like isoform X1	mylka
Head%	3	49527034	49606276	LOC110520040	110520040	myosin light chain kinase, smooth muscle-like isoform X1	mylka
Head%	3	49527034	49606276	LOC110520040	110520040	myosin light chain kinase, smooth muscle-like isoform X2	mylka
Head%	3	49527034	49606276	LOC110520040	110520040	myosin light chain kinase, smooth muscle-like isoform X3	mylka
Head%	3	49558265	49606276	LOC110520040	110520040	myosin light chain kinase, smooth muscle-like isoform X4	mylka
Head%	3	49662665	49708100	LOC110504152	110504152	formin-like protein 2	fmnl2a
Head%	3	49715882	49753298	LOC110520042	110520042	pre-mRNA-processing factor 40 homolog A-like isoform X1	prpf40a
Head%	3	49715882	49753298	LOC110520042	110520042	pre-mRNA-processing factor 40 homolog A-like isoform X2	prpf40a
Head%	3	49715882	49753298	LOC110520042	110520042	pre-mRNA-processing factor 40 homolog A-like isoform X3	prpf40a
Head%	3	49859783	49860094	LOC110520044	110520044	protein reprimo A-like	rprma
Head%	3	49868216	49904351	LOC110520045	110520045	polypeptide N-acetylgalactosaminyltransferase 13-like	galnt13
Head%	3	49947614	49978570	LOC110520046	110520046	G protein-activated inward rectifier potassium channel 1-like	kcnj3
Head%	3	50150048	50153284	LOC110520047	110520047	nuclear receptor subfamily 4 group A member 2-like	nr4a2b
Head%	3	50263923	50276932	LOC110520048	110520048	polypeptide N-acetylgalactosaminyltransferase 5-like isoform X1	galnt5
Head%	3	50263923	50276932	LOC110520048	110520048	polypeptide N-acetylgalactosaminyltransferase 5-like isoform X2	galnt5
Head%	3	50283838	50289010	LOC110520049	110520049	cytohesin-interacting protein-like	pscbp
Head%	3	50295733	50317171	LOC110520051	110520051	activin receptor type-1C-like	acvr1c
Head%	3	50334135	50356923	LOC110520052	110520052	activin receptor type-1-like isoform X1	acvr1
Head%	3	50334135	50356923	LOC110520052	110520052	activin receptor type-1-like isoform X1	acvr1
Head%	3	50334135	50356923	LOC110520052	110520052	activin receptor type-1-like isoform X1	acvr1
Head%	3	50334135	50356923	LOC110520052	110520052	activin receptor type-1-like isoform X2	acvr1
Head%	3	50385492	50395262	LOC110520055	110520055	uncharacterized protein C7orf57 homolog isoform X1	cg057
Head%	3	50385492	50395262	LOC110520055	110520055	uncharacterized protein C7orf57 homolog isoform X2	cg057
Head%	3	50385492	50395262	LOC110520055	110520055	uncharacterized protein C7orf57 homolog isoform X3	cg057
Head%	3	50385492	50395262	LOC110520055	110520055	uncharacterized protein C7orf57 homolog isoform X4	cg057
Head%	3	50397017	50399656	LOC110520054	110520054	uridine phosphorylase 2-like	upp2
Head%	3	50486050	50574512	LOC110520056	110520056	plakophilin-4-like	pkp4
Head%	3	50576259	50578134	LOC110520057	110520057	death-associated protein-like 1-A	dal1b
Head%	3	50628879	50850543	LOC110520058	110520058	protein TANC1-like isoform X5	tanc2a
Head%	3	50628879	50852381	LOC110520058	110520058	protein TANC1-like isoform X1	tanc1
Head%	3	50628879	50852381	LOC110520058	110520058	protein TANC1-like isoform X1	tanc1
Head%	3	50628879	50852381	LOC110520058	110520058	protein TANC1-like isoform X2	tanc1
Head%	3	50628879	50852381	LOC110520058	110520058	protein TANC1-like isoform X3	tanc1
Head%	3	50628879	50852381	LOC110520058	110520058	protein TANC1-like isoform X6	tanc1
Head%	3	50769338	50852381	LOC110520058	110520058	protein TANC1-like isoform X4	tanc1b
Head%	3	50854562	50875696	LOC110520059	110520059	WD repeat, SAM and U-box domain-containing protein 1-like isoform X1	wdsub1
Head%	3	50854562	50875696	LOC110520059	110520059	WD repeat, SAM and U-box domain-containing protein 1-like isoform X2	wdsub1
Head%	3	50854562	50875696	LOC110520059	110520059	WD repeat, SAM and U-box domain-containing protein 1-like isoform X3	wdsub1
Head%	3	50854562	50875696	LOC110520059	110520059	WD repeat, SAM and U-box domain-containing protein 1-like isoform X4	wdsub1
Head%	3	50879516	50917518	LOC110520061	110520061	bromodomain adjacent to zinc finger domain protein 2B-like isoform X10	baz2b
Head%	3	50879516	50928220	LOC110520061	110520061	bromodomain adjacent to zinc finger domain protein 2B-like isoform X1	baz2b
Head%	3	50879516	50928220	LOC110520061	110520061	bromodomain adjacent to zinc finger domain protein 2B-like isoform X1	baz2b
Head%	3	50879516	50928220	LOC110520061	110520061	bromodomain adjacent to zinc finger domain protein 2B-like isoform X1	baz2b
Head%	3	50879516	50928220	LOC110520061	110520061	bromodomain adjacent to zinc finger domain protein 2B-like isoform X2	baz2b
Head%	3	50879516	50928220	LOC110520061	110520061	bromodomain adjacent to zinc finger domain protein 2B-like isoform X3	baz2b
Head%	3	50879516	50928220	LOC110520061	110520061	bromodomain adjacent to zinc finger domain protein 2B-like isoform X4	baz2b
Head%	3	50879516	50928220	LOC110520061	110520061	bromodomain adjacent to zinc finger domain protein 2B-like isoform X5	baz2b
Head%	3	50879516	50928220	LOC110520061	110520061	bromodomain adjacent to zinc finger domain protein 2B-like isoform X6	baz2b
Head%	3	50879516	50928220	LOC110520061	110520061	bromodomain adjacent to zinc finger domain protein 2B-like isoform X7	baz2b
Head%	3	50879516	50928220	LOC110520061	110520061	bromodomain adjacent to zinc finger domain protein 2B-like isoform X8	baz2b
Head%	3	50879516	50928220	LOC110520061	110520061	bromodomain adjacent to zinc finger domain protein 2B-like isoform X9	baz2b
Head%	3	50879516	50928220	LOC110520061	110520061	bromodomain adjacent to zinc finger domain protein 2B-like isoform X11	baz2b
Head%	3	50987380	50991619	LOC110520063	110520063	CD302 antigen-like	cd302
Head%	3	51004293	51039044	LOC110520064	110520064	RNA-binding motif, single-stranded-interacting protein 1-like isoform X3	rbms1a
Head%	3	51004293	51039044	LOC110520064	110520064	RNA-binding motif, single-stranded-interacting protein 1-like isoform X6	rbms1a
Head%	3	51004293	51040197	LOC110520064	110520064	RNA-binding motif, single-stranded-interacting protein 1-like isoform X5	rbms3
Head%	3	51004293	51046216	LOC110520064	110520064	RNA-binding motif, single-stranded-interacting protein 1-like isoform X1	rbms3
Head%	3	51004293	51046216	LOC110520064	110520064	RNA-binding motif, single-stranded-interacting protein 1-like isoform X2	rbms3
Head%	3	51004293	51046216	LOC110520064	110520064	RNA-binding motif, single-stranded-interacting protein 1-like isoform X4	rbms3
Head%	3	51069297	51075207	LOC110520065	110520065	TRAF family member-associated NF-kappa-B activator-like	tank
Head%	3	51099378	51102191	LOC110520066	110520066	T-box brain protein 1-like	tbx21
Head%	3	51108821	51152220	slc4a10	110520067	LOW QUALITY PROTEIN: sodium-driven chloride bicarbonate exchanger	slc4a10b
Head%	3	51158752	51159619	gcg	110505248	glucagon	gcga
Head%	3	51158752	51159619	gcg	110505248	glucagon	gcga
Head%	3	51161068	51172207	LOC110520068	110520068	dipeptidyl peptidase 4-like	fap
Head%	3	51161068	51172207	LOC110520068	110520068	dipeptidyl peptidase 4-like	fap
Head%	3	51205917	51297041	LOC110520070	110520070	potassium voltage-gated channel subfamily H member 7-like	kcnh2a
Head%	3	51365364	51367586	fign	110520071	fidgetin isoform X2	fign
K; MRI_F_sc%; MRI_F%	3	73204652	73214522	LOC110504620	110504620	sodium-dependent neutral amino acid transporter B(0)AT1-like	si:ch211-132b12.6
K; MRI_F_sc%; MRI_F%	3	73341965	73345766	LOC110520506	110520506	renin receptor-like	renr
K; MRI_F_sc%; MRI_F%	3	73369372	73383125	LOC110520507	110520507	sentrin-specific protease 7-like isoform X1	senp7
K; MRI_F_sc%; MRI_F%	3	73369372	73383125	LOC110520507	110520507	sentrin-specific protease 7-like isoform X1	senp7
K; MRI_F_sc%; MRI_F%	3	73369372	73383125	LOC110520507	110520507	sentrin-specific protease 7-like isoform X2	senp7
K; MRI_F_sc%; MRI_F%	3	73369615	73383125	LOC110520507	110520507	sentrin-specific protease 7-like isoform X3	senp7
K; MRI_F_sc%; MRI_F%	3	73369615	73383125	LOC110520507	110520507	sentrin-specific protease 7-like isoform X3	senp7
K; MRI_F_sc%; MRI_F%	3	73391197	73434506	impg2	110504631	interphotoreceptor matrix proteoglycan 2	impg2
K; MRI_F_sc%; MRI_F%	3	73499806	73544548	LOC110520508	110520508	target of Nesh-SH3-like	abi3bp
K; MRI_F_sc%; MRI_F%	3	73547334	73577525	LOC110520510	110520510	protein TFG-like isoform X1	tfg
K; MRI_F_sc%; MRI_F%	3	73581109	73581866	LOC110520511	110520511	protein jagunal homolog 1-A-like	jagn1a
K; MRI_F_sc%; MRI_F%	3	73683303	73710931	LOC110520514	110520514	discoidin, CUB and LCCL domain-containing protein 2-like	dcbld2
K; MRI_F_sc%; MRI_F%	3	73713216	73717760	LOC110520516	110520516	cell cycle control protein 50C-like	zgc:91908
K; MRI_F_sc%; MRI_F%	3	73719149	73776408	cmss1	110520515	protein CMSS1	cmss1
MRI_F_sc%; MRI_F%	3	73745629	73762257	LOC110520513	110520513	filamin A-interacting protein 1-like isoform X2	filip1l
MRI_F_sc%; MRI_F%	3	73759774	73770644	LOC110520513	110520513	filamin A-interacting protein 1-like isoform X1	filip1
MRI_F_sc%; MRI_F%	3	74077768	74194964	LOC110520518	110520518	interleukin-1 receptor accessory protein-like 1-A	il1rapl2
MRI_F_sc%; MRI_F%	3	74278473	74403665	LOC110504643	110504643	interleukin-1 receptor accessory protein-like 1	il1rapl2
MRI_F_sc%; MRI_F%	3	74409077	74414111	LOC110520517	110520517	nuclear receptor subfamily 0 group B member 1-like	nr0b1
MRI_F_sc%; MRI_F%	3	74479097	74488278	rnaseh2b	110520519	ribonuclease H2 subunit B isoform X1	rnaseh2b
Carc%	4	1980570	1989510	tmem80	110520937	transmembrane protein 80	tmem80
Carc%	4	2149124	2153149	LOC110521173	110521173	mitochondrial glutamate carrier 1-like	slc25a22
Carc%	4	2159056	2165520	LOC110521172	110521172	mitochondrial glutamate carrier 1-like	slc25a22
Carc%	4	2234931	2267918	pidd1	110522694	p53-induced death domain-containing protein 1	pidd1
Carc%	4	2271976	2276192	pnpla2	110522695	patatin-like phospholipase domain-containing protein 2	pnpla4
Carc%	4	2277279	2280975	eomesb	101268956	eomesodermin-like protein b	eomesb
Carc%	4	2367011	2388931	LOC110521176	110521176	inner centromere protein-like	inceb
Carc%	4	2397183	2423455	LOC110522696	110522696	guanine nucleotide exchange factor for Rab-3A-like	rab3il1
Carc%	4	2431261	2473810	LOC110522697	110522697	thyroid peroxidase-like	tpo
Carc%	4	2483130	2513469	hps5	110521177	Hermansky-Pudlak syndrome 5 protein	hps5
Carc%	4	2523147	2538330	gtf2h1	110521178	general transcription factor IIH subunit 1	gtf2h1
Carc%	4	2547372	2556500	LOC110521180	110521180	intestinal mucin-like protein	otog
Carc%	4	2562199	2580125	LOC110521179	110521179	mucin-2-like	muc2.1
Carc%	4	2604321	2644818	LOC110522698	110522698	mucin-2-like	muc2.1
Carc%	4	2649505	2661598	saal1	110521181	protein SAAL1	saal1
Carc%	4	2693241	2701095	tph1	110521183	tryptophan 5-hydroxylase 1	tph2
Carc%	4	2737481	2763476	kcnc1	110521184	potassium voltage-gated channel subfamily C member 1	kcns3b
Carc%	4	2777888	2787450	LOC110521185	110521185	CD81 antigen-like	tspan2a
Carc%	4	2793396	2793619	LOC110521186	110521186	CD81 antigen-like	tspan2a
Carc%	4	2820583	2877414	LOC110522700	110522700	plakophilin-3-like	pkp3
Carc%	4	2905107	2919507	LOC110521187	110521187	anoctamin-9-like	ano9b
Carc%	4	2924263	2936124	LOC110522701	110522701	anoctamin-9-like	ano9b
Carc%	4	2949844	3018430	LOC110521188	110521188	anoctamin-5-like	ano5
Carc%	4	3031860	3049607	LOC110521189	110521189	vesicular glutamate transporter 2.1-like	slc17a6
Carc%	4	3071705	3072766	fancf	110521190	Fanconi anemia group F protein	fancf
Fat	5	7714304	7765298	map3k1	110523170	mitogen-activated protein kinase kinase kinase 1 isoform X2	map3k1
Fat	5	7821164	7833900	ankrd55	110523171	ankyrin repeat domain-containing protein 55	ankrd55
Fat	5	7838024	7853833	gp130	101268915	interleukin 6 signal transducer GP130 protein precursor	il6st
Fat	5	7858580	7871462	LOC110523172	110523172	interleukin-31 receptor subunit alpha-like	il31r
Fat	5	7872666	7882845	ddx4	100135797	Vasa	ddx39
Fat	5	7872666	7882845	ddx4	100135797	probable ATP-dependent RNA helicase DDX4 isoform X1	ddx39b
Fat	5	7872666	7882845	ddx4	100135797	probable ATP-dependent RNA helicase DDX4 isoform X2	ddx39
Fat	5	7900222	7917933	slc38a9	110523173	sodium-coupled neutral amino acid transporter 9	slc38a9
Fat	5	7931502	7944702	sh2d4a	110523174	SH2 domain-containing protein 4A	sh2d4ba
Fat	5	7952970	7969403	LOC110523175	110523175	uncharacterized protein LOC110523175 isoform X1	si:dkey-95h12.1
Fat	5	7963433	7969403	LOC110523175	110523175	stonustoxin subunit alpha-like isoform X2	si:dkey-95h12.1
Fat	5	8001238	8127573	LOC110523176	110523176	PH and SEC7 domain-containing protein 3-like isoform X1	psd3l
Fat	5	8001238	8127573	LOC110523176	110523176	PH and SEC7 domain-containing protein 3-like isoform X2	psd3l
Fat	5	8001238	8127573	LOC110523176	110523176	PH and SEC7 domain-containing protein 3-like isoform X3	psd3l
Fat	5	8005913	8127573	LOC110523176	110523176	PH and SEC7 domain-containing protein 1-like isoform X5	psd3l
Fat	5	8013700	8127573	LOC110523176	110523176	PH and SEC7 domain-containing protein 1-like isoform X4	psd3l
Fat	5	8017464	8127573	LOC110523176	110523176	PH and SEC7 domain-containing protein 3-like isoform X6	psd3l
Fat	5	8026694	8127573	LOC110523176	110523176	PH and SEC7 domain-containing protein 3-like isoform X7	psd2
Fat	5	8047445	8127573	LOC110523176	110523176	PH and SEC7 domain-containing protein 3-like isoform X8	psd2
Fat	5	8047445	8127573	LOC110523176	110523176	PH and SEC7 domain-containing protein 3-like isoform X9	psd2
Fat	5	8165693	8176793	fut10	110523177	alpha-(1,3)-fucosyltransferase 10	fut10
Fat	5	8183393	8184034	LOC110523178	110523178	CD209 antigen-like protein C	c209a
Fat	5	8197697	8198347	cd209a	101268958	CD209 antigen-like protein A	c209a
Fat	5	8231386	8243940	nrg1	110523179	pro-neuregulin-1, membrane-bound isoform isoform X6	nrg1
Fat	5	8231386	8243940	nrg1	110523179	pro-neuregulin-1, membrane-bound isoform isoform X7	nrg1
Fat	5	8231386	8272583	nrg1	110523179	pro-neuregulin-1, membrane-bound isoform isoform X1	nrg1
Fat	5	8231386	8272583	nrg1	110523179	pro-neuregulin-1, membrane-bound isoform isoform X2	nrg1
Fat	5	8231386	8272583	nrg1	110523179	pro-neuregulin-1, membrane-bound isoform isoform X3	nrg1
Fat	5	8231386	8272583	nrg1	110523179	pro-neuregulin-1, membrane-bound isoform isoform X4	nrg1
Fat	5	8231386	8272583	nrg1	110523179	pro-neuregulin-1, membrane-bound isoform isoform X5	nrg1
Fat	5	8396286	8433558	wrn	110523180	Werner syndrome ATP-dependent helicase	wrn
Fat	5	8446583	8447605	purg	110523182	purine-rich element-binding protein gamma	purg
Fat	5	8478797	8487339	LOC110523185	110523185	serine/threonine-protein phosphatase 2A catalytic subunit beta isoform	ppp2cb
Fat	5	8488493	8491857	ubxn8	100301875	UBX domain-containing protein 6	ubxd6
Fat	5	8488493	8491857	ubxn8	100301875	UBX domain-containing protein 8 isoform X1	ubxd6
Fat	5	8498041	8504582	LOC110523186	110523186	elongation of very long chain fatty acids protein 7-like	elovl1a
Fat	5	8505944	8524792	depdc1b	110523187	DEP domain-containing protein 1B	depdc1b
Fat	5	8548436	8608576	LOC110524951	110524951	cAMP-specific 3',5'-cyclic phosphodiesterase 4D-like	pde4d
Fat	5	8763640	8902758	LOC110523188	110523188	cAMP-specific 3',5'-cyclic phosphodiesterase 4D-like	pde4d
Fat	5	8921872	8981648	LOC110523189	110523189	ras-related protein Rab-3C-like isoform X2	rab3c
Fat	5	8921872	8981939	LOC110523189	110523189	ras-related protein Rab-3C-like isoform X1	rab3c
Fat	5	8985777	8987663	LOC110524952	110524952	protein FAM173B-like	si:dkey-190g11.3
Fat	5	8991856	8997040	plk2	110523192	serine/threonine-protein kinase PLK2	plk2
b_flesh	5	89558280	89573179	hdlbp	110523049	vigilin	hdlbpa
b_flesh	6	61531512	61560956	LOC110526379	110526379	F-actin-methionine sulfoxide oxidase MICAL2-like isoform X6	mical2a
b_flesh	6	61531512	61560956	LOC110526379	110526379	F-actin-methionine sulfoxide oxidase MICAL2-like isoform X8	mical2a
b_flesh	6	61533134	61560956	LOC110526379	110526379	F-actin-methionine sulfoxide oxidase MICAL2-like isoform X1	mical2a
b_flesh	6	61533134	61560956	LOC110526379	110526379	F-actin-methionine sulfoxide oxidase MICAL2-like isoform X2	mical2a
b_flesh	6	61533134	61560956	LOC110526379	110526379	F-actin-methionine sulfoxide oxidase MICAL2-like isoform X3	mical2a
b_flesh	6	61533134	61560956	LOC110526379	110526379	F-actin-methionine sulfoxide oxidase MICAL2-like isoform X4	mical2a
b_flesh	6	61533134	61560956	LOC110526379	110526379	F-actin-methionine sulfoxide oxidase MICAL2-like isoform X5	mical2a
b_flesh	6	61533134	61560956	LOC110526379	110526379	F-actin-methionine sulfoxide oxidase MICAL2-like isoform X7	mical2a
b_flesh	6	61533134	61560956	LOC110526379	110526379	F-actin-methionine sulfoxide oxidase MICAL2-like isoform X9	mical2a
b_flesh	6	61533134	61560956	LOC110526379	110526379	F-actin-methionine sulfoxide oxidase MICAL2-like isoform X10	mical2a
b_flesh	6	61533134	61560956	LOC110526379	110526379	F-actin-methionine sulfoxide oxidase MICAL2-like isoform X11	mical2a
b_flesh	6	61533134	61560956	LOC110526379	110526379	F-actin-methionine sulfoxide oxidase MICAL2-like isoform X12	mical2a
b_flesh	6	61533134	61560956	LOC110526379	110526379	F-actin-methionine sulfoxide oxidase MICAL2-like isoform X14	mical2a
b_flesh	6	61533134	61560956	LOC110526379	110526379	F-actin-methionine sulfoxide oxidase MICAL2-like isoform X15	mical2a
b_flesh	6	61538484	61560956	LOC110526379	110526379	F-actin-methionine sulfoxide oxidase MICAL2-like isoform X13	mical2a
b_flesh	6	61541267	61560956	LOC110526379	110526379	F-actin-methionine sulfoxide oxidase MICAL2-like isoform X16	mical2a
b_flesh	6	61581040	61584802	LOC110526381	110526381	dickkopf-related protein 3-like isoform X1	dkk3a
b_flesh	6	61581040	61584802	LOC110526381	110526381	dickkopf-related protein 3-like isoform X2	dkk3a
b_flesh	6	61587018	61607994	LOC110526380	110526380	ubiquitin carboxyl-terminal hydrolase 47-like	usp47
b_flesh	6	61616634	61653622	LOC110526383	110526383	synaptic vesicle membrane protein VAT-1 homolog-like	cryz
b_flesh	6	61657975	61661268	LOC110526384	110526384	bolA-like protein 3	bola3
b_flesh	6	61661950	61671259	LOC110526946	110526946	beta,beta-carotene 15,15'-dioxygenase-like	bcmo1
b_flesh	6	61701256	61705362	LOC110526385	110526385	beta,beta-carotene 15,15'-dioxygenase-like	bcmo1
b_flesh	6	61724082	61749525	LOC110526386	110526386	polycystic kidney disease protein 1-like 2 isoform X2	pkd1l2a
b_flesh	6	61731760	61749525	LOC110526386	110526386	polycystic kidney disease protein 1-like 2 isoform X1	pkd1l2a
b_flesh	6	61731760	61749525	LOC110526386	110526386	polycystic kidney disease protein 1-like 2 isoform X1	pkd1l2a
b_flesh	6	61731760	61749525	LOC110526386	110526386	polycystic kidney disease protein 1-like 2 isoform X1	pkd1l2a
b_flesh	6	61795614	61806551	LOC110526388	110526388	nuclear factor of activated T-cells 5-like	nfat5b
b_flesh	6	61816067	61837727	LOC110526389	110526389	lysine--tRNA ligase-like isoform X2	kars
b_flesh	6	61821421	61837727	LOC110526389	110526389	lysine--tRNA ligase-like isoform X3	kars
b_flesh	6	61824846	61837727	LOC110526389	110526389	lysine--tRNA ligase-like isoform X1	kars
b_flesh	6	61839434	61842318	LOC110526391	110526391	glycine cleavage system H protein, mitochondrial-like	gcsha
b_flesh	6	61844978	61848924	LOC110526390	110526390	60S ribosomal protein L13-like	rl13
b_flesh	6	61858416	61894064	LOC110526392	110526392	copine-7-like	cpne7
b_flesh	6	61858416	61894064	LOC110526392	110526392	copine-7-like	cpne7
b_flesh	6	61858416	61894064	LOC110526392	110526392	copine-7-like	cpne7
b_flesh	6	61995139	61997334	LOC110526393	110526393	cytochrome b5-like	cyb5b
b_flesh	6	62006028	62022591	LOC110526948	110526948	pre-mRNA-splicing factor ATP-dependent RNA helicase PRP16-like	dhx38
b_flesh	6	62063538	62068878	LOC110526397	110526397	uncharacterized protein LOC110526397	pmfbp1
b_flesh	6	62247128	62349171	LOC110526399	110526399	zinc finger homeobox protein 3-like	zfhx3
b_flesh	6	62719029	62734466	LOC110526401	110526401	hepatocyte nuclear factor 4-beta-like isoform X1	hnf4b
b_flesh	6	62719029	62734466	LOC110526401	110526401	hepatocyte nuclear factor 4-beta-like isoform X2	hnf4b
b_flesh	6	62769747	62782589	LOC110526402	110526402	cysteine-rich secretory protein LCCL domain-containing 2-like	crld2
b_flesh	6	62793860	62814076	LOC110526403	110526403	ubiquitin carboxyl-terminal hydrolase 10-like isoform X4	usp10
b_flesh	6	62793860	62815083	LOC110526403	110526403	ubiquitin carboxyl-terminal hydrolase 10-like isoform X3	usp10
b_flesh	6	62793860	62830188	LOC110526403	110526403	ubiquitin carboxyl-terminal hydrolase 10-like isoform X1	usp10
b_flesh	6	62793860	62830188	LOC110526403	110526403	ubiquitin carboxyl-terminal hydrolase 10-like isoform X2	usp10
b_flesh	6	62835735	62836376	LOC110526949	110526949	LOW QUALITY PROTEIN: MARVEL domain-containing protein 3-like	marveld3
b_flesh	6	62843338	62891371	LOC110526404	110526404	PH domain leucine-rich repeat-containing protein phosphatase 2-like	phlpp1
b_flesh	6	62900117	62916747	LOC110526405	110526405	AP-1 complex subunit gamma-1-like isoform X1	ap1g1
b_flesh	6	62900117	62916747	LOC110526405	110526405	AP-1 complex subunit gamma-1-like isoform X1	ap1g1
b_flesh	6	62900117	62916747	LOC110526405	110526405	AP-1 complex subunit gamma-1-like isoform X2	ap1g1
b_flesh	6	62930210	62942709	LOC110526406	110526406	zinc finger protein 821-like isoform X1	znf821
b_flesh	6	62930210	62942709	LOC110526406	110526406	zinc finger protein 821-like isoform X2	znf821
b_flesh	6	62931213	62942709	LOC110526406	110526406	zinc finger protein 821-like isoform X3	znf821
b_flesh	6	62936776	62942709	LOC110526406	110526406	zinc finger protein 821-like isoform X4	znf821
b_flesh	6	62936776	62942709	LOC110526406	110526406	zinc finger protein 821-like isoform X4	znf821
b_flesh	6	62954595	62957454	LOC110526407	110526407	ataxin-1-like	atxn1l
b_flesh	6	62954595	62957454	LOC110526407	110526407	ataxin-1-like	atxn1l
b_flesh	6	62961803	62984910	LOC110526408	110526408	myotubularin-related protein 10-like	mtmr10
b_flesh	6	63009667	63053881	LOC110526410	110526410	unconventional myosin-Ie-like	myo1e
b_flesh	6	63055973	63058205	LOC100136691	100136691	cyclin B2	ccnb2
b_flesh	6	63055973	63058205	LOC100136691	100136691	cyclin B2 isoform X1	ccnb2
b_flesh	6	63062064	63095433	LOC110526411	110526411	E3 ubiquitin-protein ligase Arkadia-like	rnf111
b_flesh	6	63113081	63126490	LOC110526412	110526412	SAFB-like transcription modulator	sltm
b_flesh	6	63131004	63155351	LOC110526413	110526413	ubiquitin carboxyl-terminal hydrolase MINDY-2-like isoform X1	fam63b
b_flesh	6	63131004	63155351	LOC110526413	110526413	ubiquitin carboxyl-terminal hydrolase MINDY-2-like isoform X2	fam63b
b_flesh	6	63160006	63260591	LOC110526414	110526414	disintegrin and metalloproteinase domain-containing protein 10-like	adam10a
b_flesh	6	63266645	63278738	LOC110526950	110526950	LOW QUALITY PROTEIN: hepatic triacylglycerol lipase-like	lipe
b_flesh	6	63288129	63308174	LOC110526415	110526415	aquaporin-9-like	aqp9
b_flesh	6	63313118	63336764	LOC110526416	110526416	retinal dehydrogenase 2-like	aldh1a2
b_flesh	6	63383912	63405847	LOC110526951	110526951	early endosome antigen 1-like	myzap
b_flesh	6	63415779	63442715	LOC110526418	110526418	cingulin-like protein 1	cgnl1
b_flesh	6	63451805	63546410	LOC110526419	110526419	transcription factor 12-like	tcf12
b_flesh	6	63556014	63568666	LOC110526420	110526420	zinc finger protein 280C-like isoform X1	znf280d
b_flesh	6	63556014	63568666	LOC110526420	110526420	zinc finger protein 280C-like isoform X1	znf280d
b_flesh	6	63556014	63568666	LOC110526420	110526420	zinc finger protein 280C-like isoform X2	znf280d
b_flesh	6	63574041	63578882	LOC110526421	110526421	meiosis-specific nuclear structural protein 1-like	mns1
b_flesh	6	63587972	63626816	LOC110526423	110526423	DNA-binding protein RFX7-like isoform X1	rfx7
b_flesh	6	63587972	63626816	LOC110526423	110526423	DNA-binding protein RFX7-like isoform X2	rfx7
b_flesh	6	63587972	63626816	LOC110526423	110526423	DNA-binding protein RFX7-like isoform X3	rfx7
b_flesh	6	63587972	63626816	LOC110526423	110526423	DNA-binding protein RFX7-like isoform X4	rfx7
b_flesh	6	63617073	63626816	LOC110526423	110526423	DNA-binding protein RFX7-like isoform X5	rfx7
b_flesh	6	63642271	63690068	LOC110526425	110526425	E3 ubiquitin-protein ligase NEDD4-like isoform X3	nedd4a
b_flesh	6	63656051	63690068	LOC110526425	110526425	E3 ubiquitin-protein ligase NEDD4-like isoform X1	nedd4l
b_flesh	6	63656051	63690068	LOC110526425	110526425	E3 ubiquitin-protein ligase NEDD4-like isoform X2	nedd4l
b_flesh	6	63697126	63738807	LOC110526426	110526426	protogenin A-like	prtga
b_flesh	6	63760453	63769744	LOC110526427	110526427	cell cycle progression protein 1-like isoform X1	ccpg1
b_flesh	6	63760453	63769744	LOC110526427	110526427	cell cycle progression protein 1-like isoform X1	ccpg1
b_flesh	6	63760453	63769744	LOC110526427	110526427	cell cycle progression protein 1-like isoform X1	ccpg1
b_flesh	6	63760453	63769744	LOC110526427	110526427	cell cycle progression protein 1-like isoform X2	ccpg1
b_flesh	6	63760453	63769744	LOC110526427	110526427	cell cycle progression protein 1-like isoform X3	ccpg1
b_flesh	6	63760453	63769744	LOC110526427	110526427	cell cycle progression protein 1-like isoform X4	ccpg1
b_flesh	6	63760453	63769744	LOC110526427	110526427	cell cycle progression protein 1-like isoform X5	ccpg1
b_flesh	6	63760453	63769744	LOC110526427	110526427	cell cycle progression protein 1-like isoform X6	ccpg1
b_flesh	6	63760453	63769744	LOC110526427	110526427	cell cycle progression protein 1-like isoform X7	ccpg1
b_flesh	6	63770796	63773304	pigb	110526428	GPI mannosyltransferase 3 isoform X3	pigb
b_flesh	6	63770796	63773797	pigb	110526428	GPI mannosyltransferase 3 isoform X2	pigb
b_flesh	6	63770796	63773916	pigb	110526428	GPI mannosyltransferase 3 isoform X1	pigb
b_flesh	6	63771100	63773916	pigb	110526428	GPI mannosyltransferase 3 isoform X4	pigb
b_flesh	6	63783043	63787361	LOC110526430	110526430	ras-related protein Rab-27A	rab27a
b_flesh	6	63783043	63787361	LOC110526430	110526430	ras-related protein Rab-27A	rab27a
b_flesh	6	63783043	63787361	LOC110526430	110526430	ras-related protein Rab-27A	rab27a
b_flesh	6	63788418	63791891	LOC110526432	110526432	probable ribosome biogenesis protein RLP24	rsl24d1
b_flesh	6	63792410	63811739	cog4	110526434	conserved oligomeric Golgi complex subunit 4 isoform X1	cog4
b_flesh	6	63792410	63813354	cog4	110526434	conserved oligomeric Golgi complex subunit 4 isoform X2	cog4
b_flesh	6	63818083	63826719	LOC110526435	110526435	guanine nucleotide-binding protein G(o) subunit alpha-like	gnao1b
b_flesh	6	63833062	63834942	tradd	100136668	tumor necrosis factor receptor type 1-associated DEATH domain protein	tradd
b_flesh	6	63833062	63835283	tradd	100136668	tumor necrosis factor receptor type 1-associated DEATH domain protein isoform X1	tradd
b_flesh	6	63833062	63835283	tradd	100136668	tumor necrosis factor receptor type 1-associated DEATH domain protein isoform X1	tradd
b_flesh	6	63859152	63864768	LOC110526442	110526442	cleavage and polyadenylation specificity factor subunit 5-like	nudt21
b_flesh	6	63880090	63890782	LOC110526438	110526438	transcriptional repressor CTCF-like	zgc:113443
b_flesh	6	63909819	63914333	LOC110526443	110526443	inactive serine/threonine-protein kinase VRK3-like	vrk3
b_flesh	6	63934117	63934971	LOC110526446	110526446	glucose-fructose oxidoreductase domain-containing protein 2-like	si:ch211-276f18.2
b_flesh	6	63963378	63964211	LOC110526448	110526448	THAP domain-containing protein 11-like	tha11
b_flesh	6	63967703	63972754	LOC110526953	110526953	neuritin-like protein	nrn1lb
b_flesh	6	64019254	64045377	LOC110526451	110526451	calretinin-like isoform X2	calb2a
b_flesh	6	64029568	64045377	LOC110526451	110526451	calretinin-like isoform X1	calb2a
b_flesh	6	64074177	64085976	LOC110526452	110526452	aspartate aminotransferase, mitochondrial-like	got2b
b_flesh	6	64092661	64097695	LOC110526454	110526454	putative sodium-coupled neutral amino acid transporter 7	slc38a7
b_flesh	6	64115421	64125835	LOC110526457	110526457	transcription factor E2F4-like	e2f4
b_flesh	6	64129237	64138259	LOC110526456	110526456	vitamin D(3) 25-hydroxylase-like	cyp2x7
b_flesh	6	64185987	64285561	LOC110526458	110526458	furin-1-like	furina
b_flesh	6	64306663	64348353	fes	110526459	tyrosine-protein kinase Fes/Fps	fer
b_flesh	6	64306663	64348353	fes	110526459	tyrosine-protein kinase Fes/Fps	fer
b_flesh	6	64371071	64376254	rhcg	100136259	ammonium transporter Rh type C	rhcga
b_flesh	6	64458805	64468174	LOC110526463	110526463	kinesin-like protein kif7	kif7
b_flesh	6	64458805	64468174	LOC110526463	110526463	kinesin-like protein kif7	kif7
b_flesh	6	64458805	64468174	LOC110526463	110526463	kinesin-like protein kif7	kif7
b_flesh	6	64513622	64526705	LOC110526465	110526465	fibulin-7-like	fbln7
b_flesh	6	64533654	64553261	LOC110526466	110526466	C-type lectin domain family 18 member A-like	r3hdml
b_flesh	6	64666470	64673777	LOC110526468	110526468	programmed cell death protein 5-like isoform X1	pdcd5
b_flesh	6	64666470	64673777	LOC110526468	110526468	programmed cell death protein 5-like isoform X2	pdcd5
b_flesh	6	64677259	64680508	LOC110526469	110526469	diphosphomevalonate decarboxylase-like	erg19
b_flesh	6	64687756	64717442	LOC110526470	110526470	transcription factor 25-like	tcf25
Carc%	7	7498283	7508943	LOC110527357	110527357	testis-specific gene 10 protein-like	tsga10
Carc%	7	7530322	7534392	LOC110527360	110527360	protein unc-50 homolog	unc50
Carc%	7	7549073	7570113	LOC110528761	110528761	type I inositol 3,4-bisphosphate 4-phosphatase-like	inpp4ab
Carc%	7	7604666	7613259	LOC110527363	110527363	transmembrane protein 182-like	tm182
Carc%	7	8059125	8060772	LOC110527364	110527364	POU domain, class 3, transcription factor 3-B	pou3f3b
Carc%	7	8099279	8100231	LOC110527095	110527095	28S ribosomal protein S9, mitochondrial-like	mrps9
Carc%	7	8113939	8114441	LOC110527365	110527365	28S ribosomal protein S9, mitochondrial-like	mrps9
Carc%	7	8183922	8185569	LOC110527366	110527366	POU domain, class 3, transcription factor 3-B	pou3f3a
Carc%	7	8206440	8216639	LOC110527367	110527367	NLR family CARD domain-containing protein 3-like	si:ch211-114l13.10
Carc%	7	8220715	8237694	mrps9	110527368	28S ribosomal protein S9, mitochondrial isoform X1	mrps9
Carc%	7	8220715	8237694	mrps9	110527368	28S ribosomal protein S9, mitochondrial isoform X2	mrps9
Carc%	7	8220715	8237694	mrps9	110527368	28S ribosomal protein S9, mitochondrial isoform X3	mrps9
Carc%	7	8238905	8246500	LOC110527370	110527370	SLAIN motif-containing protein 1-like isoform X1	slain1a
Carc%	7	8238905	8246500	LOC110527370	110527370	SLAIN motif-containing protein 1-like isoform X2	slain1a
Carc%	7	8261573	8264727	LOC110527377	110527377	tumor necrosis factor ligand superfamily member 11-like	tnfsf11
Carc%	7	8269929	8273829	LOC110528763	110528763	ephrin-A2-like	efna2a
Carc%	7	8299103	8306811	LOC110527371	110527371	polypyrimidine tract-binding protein 1-like isoform X1	ptbp1a
Carc%	7	8299103	8306811	LOC110527371	110527371	polypyrimidine tract-binding protein 1-like isoform X2	ptbp1b
Carc%	7	8314488	8321904	LOC110527369	110527369	SLAIN motif-containing protein 1-like isoform X1	slain1a
Carc%	7	8314488	8321904	LOC110527369	110527369	SLAIN motif-containing protein 1-like isoform X2	slain1a
Carc%	7	8332523	8334745	LOC110527373	110527373	peptide chain release factor 1, mitochondrial-like	mtrf1l
Carc%	7	8332860	8338664	LOC100136320	100136320	TNF superfamily member 11 isoform X1	tnfsf11
Carc%	7	8335139	8338664	LOC100136320	100136320	TNF superfamily member 11	tnfsf11
Carc%	7	8344908	8363768	LOC110527379	110527379	ephrin-A2-like	efna2a
Carc%	7	8371230	8379527	LOC110527372	110527372	polypyrimidine tract-binding protein 1-like isoform X2	ptbp1a
Carc%	7	8371230	8380208	LOC110527372	110527372	polypyrimidine tract-binding protein 1-like isoform X1	ptbp1
Carc%	7	8384744	8385120	LOC110527381	110527381	paralemmin-1-like	palm1b
Carc%	7	8430122	8431256	LOC110527380	110527380	glutamate receptor ionotropic, NMDA 3A-like	grin1a
Carc%	7	8486875	8487689	LOC110527096	110527096	glutamate receptor ionotropic, NMDA 3A-like	grin3bb
Carc%	7	8504171	8528008	LOC110528767	110528767	glutamate receptor ionotropic, NMDA 3B-like	grin3ba
Carc%	7	8592272	8596334	LOC110527389	110527389	claudin-11-like	cldn15lb
Carc%	7	8604261	8619130	LOC110527387	110527387	probable cationic amino acid transporter	slc7a3
Carc%	7	8619618	8620089	LOC110528769	110528769	probable cationic amino acid transporter	slc7a3
Carc%	7	8686161	8701244	LOC110527388	110527388	solute carrier family 2, facilitated glucose transporter member 2-like	slc2a1a
K	7	24051004	24064171	LOC110528939	110528939	zinc finger protein 180-like	zgc:194215
K	7	24138354	24150930	LOC110527641	110527641	protein TMEPAI-like isoform X3	pmepa1
K	7	24138354	24218015	LOC110527641	110527641	protein TMEPAI-like isoform X1	pmepa1
K	7	24138354	24218015	LOC110527641	110527641	protein TMEPAI-like isoform X2	pmepa1
K	7	24280332	24313488	LOC110527642	110527642	uncharacterized protein C20orf85-like	cssa12h20orf85
K	7	24324856	24352575	LOC110527643	110527643	charged multivesicular body protein 4b isoform X1	chmp4ba
K	7	24325620	24352575	LOC110527643	110527643	charged multivesicular body protein 4b isoform X2	chmp4ba
K	7	24378417	24394573	ahcy	110527644	adenosylhomocysteinase	ahcy
K	7	24423923	24425148	LOC110527646	110527646	agouti-signaling protein-like	asip1
K	7	24445480	24457751	if2b	100301873	Eukaryotic translation initiation factor 2 subunit 2	eif2s2
K	7	24555904	24673683	LOC110527647	110527647	MTSS1-like protein isoform X1	mtss1
K	7	24555904	24673683	LOC110527647	110527647	MTSS1-like protein isoform X1	mtss1
K	7	24555904	24673683	LOC110527647	110527647	MTSS1-like protein isoform X3	mtss1
K	7	24555904	24673683	LOC110527647	110527647	MTSS1-like protein isoform X4	mtss1
K	7	24555904	24673768	LOC110527647	110527647	MTSS1-like protein isoform X2	mtss1
K	7	24775686	24777266	LOC110527649	110527649	transcriptional regulator Myc-2-like	myc
K	7	24819401	24832728	LOC110527650	110527650	endoplasmic reticulum-Golgi intermediate compartment protein 3-like isoform X1	ergic3
K	7	24819401	24832728	LOC110527650	110527650	endoplasmic reticulum-Golgi intermediate compartment protein 3-like isoform X2	ergi3
K	7	24855901	24863267	LOC110527651	110527651	cytochrome c1, heme protein, mitochondrial-like	cyc1
K	7	24880654	24900327	pigu	110527652	phosphatidylinositol glycan anchor biosynthesis class U protein isoform X2	pigu
K	7	24880654	24900442	pigu	110527652	phosphatidylinositol glycan anchor biosynthesis class U protein isoform X1	pigu
K	7	25006131	25522266	LOC110527653	110527653	receptor-type tyrosine-protein phosphatase T-like	ptprt
K	8	11584682	11606127	LOC110529446	110529446	14-3-3 protein zeta-like	1433z
K	8	11678751	11697340	LOC110529449	110529449	grainyhead-like protein 1 homolog isoform X2	grhl2a
K	8	11679211	11697340	LOC110529449	110529449	grainyhead-like protein 1 homolog isoform X1	grhl2a
K	8	11709442	11713822	LOC110529450	110529450	Krueppel-like factor 11	tieg3
K	8	11716994	11724952	LOC110529451	110529451	ribonucleoside-diphosphate reductase subunit M2 isoform X1	rir2
K	8	11722285	11724952	LOC110529451	110529451	ribonucleoside-diphosphate reductase subunit M2 isoform X2	rrm2b
K	8	11722285	11724952	LOC110529451	110529451	ribonucleoside-diphosphate reductase subunit M2 isoform X2	rrm2b
K	8	11743270	11765699	LOC110529453	110529453	probable palmitoyltransferase ZDHHC14	zdhhc14
K	8	11774397	11866381	LOC110529452	110529452	AT-rich interactive domain-containing protein 1B-like isoform X1	arid1b
K	8	11774397	11866381	LOC110529452	110529452	AT-rich interactive domain-containing protein 1B-like isoform X2	arid1b
K	8	11774397	11866381	LOC110529452	110529452	AT-rich interactive domain-containing protein 1B-like isoform X3	arid1b
K	8	11774397	11866381	LOC110529452	110529452	AT-rich interactive domain-containing protein 1B-like isoform X4	arid1b
K	8	11899556	11900470	LOC110529455	110529455	claudin-20-like	cldn20
K	8	11915081	11940879	LOC110529190	110529190	T-lymphoma invasion and metastasis-inducing protein 2-like	tiam2
K	8	11980708	11988644	LOC110529456	110529456	interactor protein for cytohesin exchange factors 1-like	ipcef1
K	8	11995162	12027976	LOC110529457	110529457	connector enhancer of kinase suppressor of ras 3-like	cnksr3
K	8	12049428	12105264	LOC110529458	110529458	serine/threonine-protein kinase D3-like isoform X1	prkd1
K	8	12049428	12105264	LOC110529458	110529458	serine/threonine-protein kinase D3-like isoform X2	prkd1
K	8	12110697	12120688	ndufaf7	110529459	protein arginine methyltransferase NDUFAF7, mitochondrial	ndufaf7
K	8	12135809	12137795	LOC110529462	110529462	forkhead box protein A2-like	fkh
K	8	12229176	12233087	LOC110529463	110529463	paired box protein Pax-1-like	pax1
K	8	12255827	12257079	LOC110529464	110529464	homeobox protein Nkx-2.2a-like	nx22a
K	8	12273160	12274368	nkx2.1b	100135830	NK2 homeobox 1b	nkx2.4b
K	8	12276446	12322033	LOC110529465	110529465	5'-3' exoribonuclease 2-like isoform X3	xrn2
K	8	12276446	12322498	LOC110529465	110529465	5'-3' exoribonuclease 2-like isoform X1	xrn2
K	8	12276446	12322498	LOC110529465	110529465	5'-3' exoribonuclease 2-like isoform X2	xrn2
K;Adip%	8	12438107	12463718	LOC110529467	110529467	cilia- and flagella-associated protein 61-like	cfap61
K;Adip%	8	12464313	12471093	LOC110529468	110529468	crooked neck-like protein 1	crnkl1
K;Adip%	8	12471761	12473556	LOC110529469	110529469	N-alpha-acetyltransferase 20	naa20
K;Adip%	8	12669320	12759320	LOC110529470	110529470	collagen alpha-1(XII) chain-like	col12a1
K;Adip%	8	12774321	12777308	LOC110529472	110529472	cell cycle control protein 50A-like	tmem30aa
K;Adip%	8	12789868	12812523	LOC110529474	110529474	filamin-A-interacting protein 1-like	filip1
K;Adip%	8	12839164	12871964	LOC110529475	110529475	sentrin-specific protease 6-like isoform X1	senp6
K;Adip%	8	12839164	12871964	LOC110529475	110529475	sentrin-specific protease 6-like isoform X2	senp6
K;Adip%	8	12845453	12871964	LOC110529475	110529475	sentrin-specific protease 6-like isoform X3	senp6
K;Carc%;Adip%	8	12911292	12999417	LOC110529476	110529476	unconventional myosin-VI-like	myo6b
K;Carc%;Adip%	8	13003052	13037582	LOC110529191	110529191	interphotoreceptor matrix proteoglycan 1-like	impg1
K;Carc%;Adip%	8	13122703	13123866	LOC110529477	110529477	5-hydroxytryptamine receptor 1D-like	htr1b
K;Carc%;Adip%	8	13224744	13232438	LOC110529479	110529479	5'-nucleotidase-like	nt5e
K;Carc%;Adip%	8	13234655	13260650	LOC110529478	110529478	sorting nexin-14-like	snx14
K;Carc%;Adip%	8	13263399	13271334	LOC110529480	110529480	heterogeneous nuclear ribonucleoprotein Q-like isoform X5	elavl1b
K;Carc%;Adip%	8	13263399	13271334	LOC110529480	110529480	heterogeneous nuclear ribonucleoprotein Q-like isoform X6	elavl1b
K;Carc%;Adip%	8	13263406	13271334	LOC110529480	110529480	heterogeneous nuclear ribonucleoprotein Q-like isoform X1	elavl1b
K;Carc%;Adip%	8	13263406	13271334	LOC110529480	110529480	heterogeneous nuclear ribonucleoprotein Q-like isoform X2	elavl1b
K;Carc%;Adip%	8	13263406	13271334	LOC110529480	110529480	heterogeneous nuclear ribonucleoprotein Q-like isoform X3	elavl1b
K;Carc%;Adip%	8	13263406	13271334	LOC110529480	110529480	heterogeneous nuclear ribonucleoprotein Q-like isoform X4	elavl1b
K;Carc%;Adip%	8	13285745	13293905	LOC110529487	110529487	mitotic checkpoint serine/threonine-protein kinase BUB1-like isoform X1	bub1
K;Carc%;Adip%	8	13285745	13293905	LOC110529487	110529487	mitotic checkpoint serine/threonine-protein kinase BUB1-like isoform X2	bub1
K;BW; Fat; Carc%; Adip%;MRI_F_sc%; MRI_F%	8	13285745	13293905	LOC110529487	110529487	mitotic checkpoint serine/threonine-protein kinase BUB1-like isoform X3	bub1
K;BW; Fat; Carc%; Adip%;MRI_F_sc%; MRI_F%	8	13353364	13354509	LOC110529488	110529488	5-hydroxytryptamine receptor 1E-like	htr1e
K;BW; Fat; Carc%; Adip%;MRI_F_sc%; MRI_F%	8	13370529	13381095	LOC110529192	110529192	zinc finger protein 292-like	znf292b
K;BW; Fat; Carc%; Adip%;MRI_F_sc%; MRI_F%	8	13383342	13384133	LOC110529489	110529489	gap junction beta-7 protein-like	cx28.8
K;BW; Fat; Carc%; Adip%;MRI_F_sc%; MRI_F%	8	13386103	13386461	LOC110529493	110529493	small integral membrane protein 8-like	smim8
K;BW; Fat; Carc%; Adip%;MRI_F_sc%; MRI_F%	8	13390034	13402759	LOC110529491	110529491	uncharacterized protein LOC110529491	si:ch211-241j12.3
K;BW; Fat; Carc%; Adip%;MRI_F_sc%; MRI_F%	8	13390034	13402759	LOC110529491	110529491	uncharacterized protein LOC110529491	si:ch211-241j12.3
K;BW; Fat; Carc%; Adip%;MRI_F_sc%; MRI_F%	8	13390034	13402759	LOC110529491	110529491	uncharacterized protein LOC110529491	si:ch211-241j12.3
K;BW; Fat; Carc%; Adip%;MRI_F_sc%; MRI_F%	8	13404801	13409830	LOC110529492	110529492	cilia- and flagella-associated protein 206-like	cfap206
K;BW; Fat; Carc%; Adip%;MRI_F_sc%; MRI_F%	8	13416284	13422528	LOC110529494	110529494	CMP-sialic acid transporter-like	slc35a1
K;BW; Fat; Carc%; Adip%;MRI_F_sc%; MRI_F%	8	13423825	13425478	LOC100499588	100499588	akirin 2(1b)	akirin1
K;BW; Fat; Carc%; Adip%;MRI_F_sc%; MRI_F%	8	13440265	13441671	LOC110529495	110529495	cannabinoid receptor type 1A-like	cnr1
K;BW; Fat; Carc%; Adip%;MRI_F_sc%; MRI_F%	8	13440265	13441671	LOC110529495	110529495	cannabinoid receptor type 1A-like	cnr1
K;BW; Fat; Carc%; Adip%;MRI_F_sc%; MRI_F%	8	13625495	13629237	LOC110529497	110529497	proline-rich nuclear receptor coactivator 1-like	pnrc1
K;BW; Fat; Adip%;MRI_F_sc%; MRI_F%	8	13640602	13675323	LOC110529498	110529498	gamma-aminobutyric acid receptor subunit rho-1-like	gabrr2
K;BW; Fat; Adip%;MRI_F_sc%; MRI_F%	8	13688856	13726346	LOC110529499	110529499	gamma-aminobutyric acid receptor subunit rho-2-like	gabrr2a
K;BW; Fat; Adip%;MRI_F_sc%; MRI_F%	8	13728282	13741524	LOC110529501	110529501	ubiquitin-conjugating enzyme E2 J1-like isoform X4	ube2j1
K;BW; Fat; Adip%;MRI_F_sc%; MRI_F%	8	13728282	13764578	LOC110529501	110529501	ubiquitin-conjugating enzyme E2 J1-like isoform X1	ube2j1
K;BW; Fat; Adip%;MRI_F_sc%; MRI_F%	8	13728282	13764578	LOC110529501	110529501	ubiquitin-conjugating enzyme E2 J1-like isoform X2	ube2j1
K;BW; Fat; Adip%;MRI_F_sc%; MRI_F%	8	13728282	13764578	LOC110529501	110529501	ubiquitin-conjugating enzyme E2 J1-like isoform X3	ube2j1
K;BW; Fat; Adip%;MRI_F_sc%; MRI_F%	8	13818851	13836271	LOC110529502	110529502	ankyrin repeat domain-containing protein 6-like isoform X4	ankrd6b
K;BW; Fat; Adip%;MRI_F_sc%; MRI_F%	8	13818851	13836271	LOC110529502	110529502	ankyrin repeat domain-containing protein 6-like isoform X6	ankrd6b
K;BW; Fat; Adip%;MRI_F_sc%; MRI_F%	8	13825579	13836271	LOC110529502	110529502	ankyrin repeat domain-containing protein 6-like isoform X1	ankrd6b
K;BW; Fat; Adip%;MRI_F_sc%; MRI_F%	8	13825579	13836271	LOC110529502	110529502	ankyrin repeat domain-containing protein 6-like isoform X2	ankrd6b
K;BW; Fat; Adip%;MRI_F_sc%; MRI_F%	8	13825579	13836271	LOC110529502	110529502	ankyrin repeat domain-containing protein 6-like isoform X3	ankrd6b
K;BW; Fat; Adip%;MRI_F_sc%; MRI_F%	8	13825753	13836271	LOC110529502	110529502	ankyrin repeat domain-containing protein 6-like isoform X5	ankrd6b
K;BW; Fat; Adip%;MRI_F_sc%; MRI_F%	8	13843319	13904177	LOC110529504	110529504	midasin-like	mdn1
K;BW; Fat; Adip%;MRI_F_sc%; MRI_F%	8	13905222	13931834	LOC110529505	110529505	CASP8-associated protein 2-like	casp8ap2
K;BW; Fat; Adip%;MRI_F_sc%; MRI_F%	8	13934224	13935737	LOC110529507	110529507	gap junction alpha-10 protein-like	cx52.6
K;BW; Fat; Adip%;MRI_F_sc%; MRI_F%	8	13942570	13975007	LOC110529508	110529508	transcription regulator protein BACH2-like	bach2b
K;BW; Fat; Adip%;MRI_F_sc%; MRI_F%	8	14066995	14091954	LOC110529509	110529509	mitogen-activated protein kinase kinase kinase 7-like	map3k7
K;BW; Fat; Adip%;MRI_F_sc%; MRI_F%	8	14426839	14490688	LOC110529510	110529510	ephrin type-A receptor 7-like	epha7
BW; Fat; Adip%;MRI_F_sc%; MRI_F%	8	14682481	14700637	LOC110529511	110529511	E3 UFM1-protein ligase 1-like	ufl1
BW; Fat; Adip%;MRI_F_sc%; MRI_F%	8	14707500	14708759	LOC110529512	110529512	probable G-protein coupled receptor 63	gpr63
BW; Fat; Adip%;MRI_F_sc%; MRI_F%	8	14727101	14728125	LOC110529513	110529513	NADH dehydrogenase [ubiquinone	ndufaf4
BW; Fat; Adip%;MRI_F_sc%; MRI_F%	8	14733331	14757110	LOC110529514	110529514	dermatan-sulfate epimerase-like	dse
BW; Fat; Adip%;MRI_F_sc%; MRI_F%	8	14761924	14837705	LOC110529517	110529517	5'-nucleotidase domain-containing protein 1-like	nt5dc1
BW; Fat; Adip%;MRI_F_sc%; MRI_F%	8	14849039	14859151	LOC110529518	110529518	tyrosine-protein kinase SRK2-like	fynrk
BW; Fat; Adip%;MRI_F_sc%; MRI_F%	8	15050815	15052094	LOC110529519	110529519	heparan sulfate glucosamine 3-O-sulfotransferase 5-like	hs3st1l2
BW; Fat; Adip%;MRI_F_sc%; MRI_F%	8	15281776	15315742	LOC110529521	110529521	laminin subunit alpha-4-like	lama4
Adip%	8	17100302	17257706	LOC110529564	110529564	sodium/potassium-transporting ATPase subunit beta-1-interacting protein 2	nkain2
Adip%	8	17287501	17366513	LOC110529565	110529565	proteoglycan 4-like isoform X39	trdn
Adip%	8	17287501	17369882	LOC110529565	110529565	proteoglycan 4-like isoform X1	trdn
Adip%	8	17287501	17369882	LOC110529565	110529565	titin-like isoform X2	trdn
Adip%	8	17287501	17369882	LOC110529565	110529565	titin-like isoform X3	trdn
Adip%	8	17287501	17369882	LOC110529565	110529565	proteoglycan 4-like isoform X4	trdn
Adip%	8	17287501	17369882	LOC110529565	110529565	titin-like isoform X5	trdn
Adip%	8	17287501	17369882	LOC110529565	110529565	proteoglycan 4-like isoform X6	trdn
Adip%	8	17287501	17369882	LOC110529565	110529565	proteoglycan 4-like isoform X7	trdn
Adip%	8	17287501	17369882	LOC110529565	110529565	proteoglycan 4-like isoform X8	trdn
Adip%	8	17287501	17369882	LOC110529565	110529565	proteoglycan 4-like isoform X9	trdn
Adip%	8	17287501	17369882	LOC110529565	110529565	proteoglycan 4-like isoform X10	trdn
Adip%	8	17287501	17369882	LOC110529565	110529565	proteoglycan 4-like isoform X11	trdn
Adip%	8	17287501	17369882	LOC110529565	110529565	proteoglycan 4-like isoform X12	trdn
Adip%	8	17287501	17369882	LOC110529565	110529565	titin-like isoform X13	trdn
Adip%	8	17287501	17369882	LOC110529565	110529565	proteoglycan 4-like isoform X14	trdn
Adip%	8	17287501	17369882	LOC110529565	110529565	proteoglycan 4-like isoform X15	trdn
Adip%	8	17287501	17369882	LOC110529565	110529565	microtubule-associated protein futsch-like isoform X16	trdn
Adip%	8	17287501	17369882	LOC110529565	110529565	proteoglycan 4-like isoform X18	trdn
Adip%	8	17287501	17369882	LOC110529565	110529565	proteoglycan 4-like isoform X19	trdn
Adip%	8	17287501	17369882	LOC110529565	110529565	proteoglycan 4-like isoform X20	trdn
Adip%	8	17287501	17369882	LOC110529565	110529565	proteoglycan 4-like isoform X21	trdn
Adip%	8	17287501	17369882	LOC110529565	110529565	titin-like isoform X22	trdn
Adip%	8	17287501	17369882	LOC110529565	110529565	titin-like isoform X23	trdn
Adip%	8	17287501	17369882	LOC110529565	110529565	proteoglycan 4-like isoform X24	trdn
Adip%	8	17287501	17369882	LOC110529565	110529565	titin-like isoform X25	trdn
Adip%	8	17287501	17369882	LOC110529565	110529565	titin-like isoform X26	trdn
Adip%	8	17287501	17369882	LOC110529565	110529565	proteoglycan 4-like isoform X27	trdn
Adip%	8	17287501	17369882	LOC110529565	110529565	proteoglycan 4-like isoform X28	trdn
Adip%	8	17287501	17369882	LOC110529565	110529565	proteoglycan 4-like isoform X29	trdn
Adip%	8	17287501	17369882	LOC110529565	110529565	proteoglycan 4-like isoform X30	trdn
Adip%	8	17287501	17369882	LOC110529565	110529565	titin-like isoform X31	trdn
Adip%	8	17287501	17369882	LOC110529565	110529565	proteoglycan 4-like isoform X32	trdn
Adip%	8	17287501	17369882	LOC110529565	110529565	titin-like isoform X34	trdn
Adip%	8	17287501	17369882	LOC110529565	110529565	titin-like isoform X35	trdn
Adip%	8	17287501	17369882	LOC110529565	110529565	proteoglycan 4-like isoform X36	trdn
Adip%	8	17287501	17369882	LOC110529565	110529565	proteoglycan 4-like isoform X38	trdn
Adip%	8	17287501	17369882	LOC110529565	110529565	proteoglycan 4-like isoform X40	trdn
Adip%	8	17287501	17369882	LOC110529565	110529565	proteoglycan 4-like isoform X41	trdn
Adip%	8	17287501	17369882	LOC110529565	110529565	proteoglycan 4-like isoform X42	trdn
Adip%	8	17287501	17369882	LOC110529565	110529565	proteoglycan 4-like isoform X43	trdn
Adip%	8	17287501	17369882	LOC110529565	110529565	proteoglycan 4-like isoform X44	trdn
Adip%	8	17287501	17369882	LOC110529565	110529565	proteoglycan 4-like isoform X45	trdn
Adip%	8	17287501	17369882	LOC110529565	110529565	proteoglycan 4-like isoform X46	trdn
Adip%	8	17287501	17369882	LOC110529565	110529565	proteoglycan 4-like isoform X47	trdn
Adip%	8	17287501	17369882	LOC110529565	110529565	proteoglycan 4-like isoform X48	trdn
Adip%	8	17287501	17369882	LOC110529565	110529565	proteoglycan 4-like isoform X49	trdn
Adip%	8	17287501	17369882	LOC110529565	110529565	proteoglycan 4-like isoform X50	trdn
Adip%	8	17291213	17369882	LOC110529565	110529565	proteoglycan 4-like isoform X17	trdn
Adip%	8	17291213	17369882	LOC110529565	110529565	proteoglycan 4-like isoform X33	trdn
Adip%	8	17291213	17369882	LOC110529565	110529565	proteoglycan 4-like isoform X37	trdn
Adip%	8	17378762	17400185	LOC110529569	110529569	clavesin-2-like	clvs2
Adip%	8	17415894	17419294	LOC110529570	110529570	acid sphingomyelinase-like phosphodiesterase 3a isoform X2	smpdl3a
Adip%	8	17415894	17421204	LOC110529570	110529570	acid sphingomyelinase-like phosphodiesterase 3a isoform X1	smpdl3a
Adip%	8	17429916	17431323	LOC110529571	110529571	fatty acid-binding protein, brain-like	fabp7a
Adip%	8	17433455	17435346	LOC110529572	110529572	cAMP-dependent protein kinase inhibitor beta-like	pkib
Adip%	8	17463845	17469238	LOC110529573	110529573	serine incorporator 1-like	serinc1
Adip%	8	17470395	17476354	hsf2	100136070	heat shock factor protein 2	hsf2
Adip%	8	17470476	17476354	hsf2	100136070	heat shock factor protein 2 isoform X1	hsf2
Adip%	8	17470586	17476354	hsf2	100136070	heat shock factor protein 2 isoform X2	hsf2
Adip%	8	17619597	17620327	LOC110529574	110529574	gap junction alpha-1 protein	cx28.9
Adip%	8	17623865	17624710	LOC110529575	110529575	gap junction Cx32.2 protein-like	cx31.7
Adip%	8	17623865	17624710	LOC110529575	110529575	gap junction Cx32.2 protein-like	cx31.7
Adip%	8	17623865	17624710	LOC110529575	110529575	gap junction Cx32.2 protein-like	cx31.7
Adip%	8	17626333	17627088	LOC110529577	110529577	gap junction Cx32.2 protein-like	cx28.1
Adip%	8	17629255	17630043	LOC110529576	110529576	gap junction Cx32.2 protein-like	cx28.9
Adip%	8	17633036	17633914	LOC110529578	110529578	gap junction Cx32.2 protein-like	cx32
K; Adip%	8	17820900	17996026	LOC110529582	110529582	mannosyl-oligosaccharide 1,2-alpha-mannosidase IA-like	man1a1
K; Adip%	8	18017607	18125553	LOC110529583	110529583	protein FAM184A-like	fam184a
K; Adip%	8	18128139	18146626	LOC110529584	110529584	DNA helicase MCM9-like	mcm9
K; Adip%	8	18152969	18236553	LOC110529585	110529585	centrosomal protein of 85 kDa-like isoform X2	cep85l
K; Adip%	8	18165166	18236553	LOC110529585	110529585	centrosomal protein of 85 kDa-like isoform X1	cep85l
K; Adip%	8	18240648	18249812	fbos	100505412	oocyte-specific F-box protein	si:dkeyp-114g9.1
K; Adip%	8	18257452	18392851	LOC110529587	110529587	solute carrier family 35 member F1-like	slc35f1
K; Adip%	8	18401023	18408525	LOC110529588	110529588	dehydrodolichyl diphosphate synthase complex subunit nus1-like	nus1
K; Adip%	8	18411074	18413143	LOC110529589	110529589	nephrocan-like	si:dkey-182i3.11
K; Adip%	8	18414448	18429969	LOC110529590	110529590	Golgi-associated PDZ and coiled-coil motif-containing protein-like isoform X1	gopc
K; Adip%	8	18414448	18429969	LOC110529590	110529590	Golgi-associated PDZ and coiled-coil motif-containing protein-like isoform X2	gopc
K; Adip%	8	18434860	18480301	LOC110529592	110529592	discoidin, CUB and LCCL domain-containing protein 1-like	dcbld1
K; Fat; Hgcarc%; Adip%	8	18511850	18515490	LOC110529593	110529593	transcription cofactor vestigial-like protein 2 isoform X2	vgll2a
K; Fat; Hgcarc%; Adip%	8	18511990	18515490	LOC110529593	110529593	transcription cofactor vestigial-like protein 2 isoform X1	vgll2a
K; Fat; Hgcarc%; Adip%	8	18547839	18553618	rfx6	110529205	DNA-binding protein RFX6	rfx6
K; Fat; Hgcarc%; Adip%	8	18568981	18695526	LOC110529594	110529594	afadin-like isoform X1	mllt4a
K; Fat; Hgcarc%; Adip%	8	18568981	18695526	LOC110529594	110529594	afadin-like isoform X2	mllt4a
K; Fat; Hgcarc%; Adip%	8	18568981	18695526	LOC110529594	110529594	afadin-like isoform X3	mllt4a
K; Fat; Hgcarc%; Adip%	8	18568981	18695526	LOC110529594	110529594	afadin-like isoform X5	mllt4a
K; Fat; Hgcarc%; Adip%	8	18568981	18695526	LOC110529594	110529594	afadin-like isoform X6	mllt4a
K; Fat; Hgcarc%; Adip%	8	18568981	18695526	LOC110529594	110529594	afadin-like isoform X7	mllt4a
K; Fat; Hgcarc%; Adip%	8	18568981	18695526	LOC110529594	110529594	afadin-like isoform X8	mllt4a
K; Fat; Hgcarc%; Adip%	8	18569368	18695526	LOC110529594	110529594	afadin-like isoform X4	mllt4a
K; Fat; Hgcarc%; Adip%	8	18722725	18731137	LOC110531076	110531076	protein unc-93 homolog A-like	unc93a
K; Fat; Hgcarc%; Adip%	8	18768702	18769718	LOC110529595	110529595	12-(S)-hydroxy-5,8,10,14-eicosatetraenoic acid receptor-like	hcar1-1
K; Fat; Hgcarc%; Adip%	8	18778913	18779938	LOC110529596	110529596	12-(S)-hydroxy-5,8,10,14-eicosatetraenoic acid receptor-like	gpr31
K; Fat; Hgcarc%; Adip%	8	18787671	18814593	LOC110529597	110529597	plasminogen-like	mst1
K; Fat; Hgcarc%; Adip%	8	18815315	18820198	LOC110529598	110529598	solute carrier family 22 member 2-like	s22a2
K; Fat; Hgcarc%; Adip%	8	18834043	18866397	LOC110529599	110529599	cation-independent mannose-6-phosphate receptor-like	igf2r
K; Fat; Hgcarc%; Adip%	8	18868493	18870313	LOC110529600	110529600	uncharacterized protein C1orf198 homolog	si:ch73-111k22.2
K; Fat; Hgcarc%; Adip%	8	18871537	18872872	LOC110529601	110529601	C-type lectin domain family 11 member A-like	clec11a
K; Fat; Hgcarc%; Adip%	8	18882948	18899164	LOC110529602	110529602	tetratricopeptide repeat protein 13-like isoform X1	ttc13
K; Fat; Hgcarc%; Adip%	8	18882948	18899164	LOC110529602	110529602	tetratricopeptide repeat protein 13-like isoform X2	ttc13
K; Fat; Hgcarc%; Adip%	8	18882948	18899164	LOC110529602	110529602	tetratricopeptide repeat protein 13-like isoform X3	ttc13
K; Fat; Hgcarc%; Adip%	8	18882948	18899164	LOC110529602	110529602	tetratricopeptide repeat protein 13-like isoform X4	ttc13
K; Fat; Hgcarc%; Adip%	8	18882948	18899164	LOC110529602	110529602	tetratricopeptide repeat protein 13-like isoform X5	ttc13
K; Fat; Hgcarc%; Adip%	8	18911538	18912672	LOC110529605	110529605	protein FAM89A-like	fam89b
K; Fat; Hgcarc%; Adip%	8	18915697	18918937	sprtn	110529207	LOW QUALITY PROTEIN: sprT-like domain-containing protein Spartan	sprtn
K; Fat; Hgcarc%; Adip%	8	18921318	18923387	LOC110529606	110529606	exocyst complex component 8-like	exoc8
K; Fat; Hgcarc%; Adip%	8	18925237	18950367	LOC110529607	110529607	E3 ubiquitin-protein ligase TRIM9-like isoform X1	trim67
K; Fat; Hgcarc%; Adip%	8	18925237	18950367	LOC110529607	110529607	E3 ubiquitin-protein ligase TRIM9-like isoform X2	trim67
K; Fat; Carc%;Hgcarc%	8	18953357	18955361	c8h1orf131	110529609	uncharacterized protein C1orf131 homolog	cssa15h1orf131
K; Fat; Carc%;Hgcarc%; Adip%	8	18955659	18964050	gnpat	110529608	dihydroxyacetone phosphate acyltransferase	gnpat
K; Fat; Carc%;Hgcarc%; Adip%	8	19008603	19290939	LOC110529611	110529611	exostosin-1-like	ext1c
K; Fat; Carc%;Hgcarc%	8	19326785	19399830	LOC110529613	110529613	scavenger receptor class A member 5-like	scara5
K; Fat; Carc%;Hgcarc%	8	19406604	19409658	LOC110529615	110529615	lymphokine-activated killer T-cell-originated protein kinase homolog	topk
K; Fat; Carc%;Hgcarc%	8	19410811	19416169	LOC110529614	110529614	N-acetyltransferase ESCO2-like	esco1
K; Fat; Carc%;Hgcarc%	8	19450827	19462355	LOC110529617	110529617	scavenger receptor class A member 3-like	scara3
K; Fat; Carc%;Hgcarc%	8	19472417	19476465	LOC100136120	100136120	clusterin-1	clus
K; Fat; Carc%;Hgcarc%	8	19480175	19494173	LOC110529618	110529618	ralBP1-associated Eps domain-containing protein 1-like isoform X1	reps1
K; Fat; Carc%;Hgcarc%	8	19480175	19494173	LOC110529618	110529618	ralBP1-associated Eps domain-containing protein 1-like isoform X2	reps1
K; Fat; Carc%;Hgcarc%	8	19480175	19494173	LOC110529618	110529618	ralBP1-associated Eps domain-containing protein 1-like isoform X3	reps1
K; Fat; Carc%;Hgcarc%	8	19502397	19504350	LOC110531077	110531077	costars family protein ABRACL-like	cf115
K; Fat; Carc%;Hgcarc%	8	19505620	19510210	LOC110529619	110529619	headcase protein homolog isoform X1	heca
K; Fat; Carc%;Hgcarc%	8	19505620	19510210	LOC110529619	110529619	headcase protein homolog isoform X2	hdc
K; Fat; Carc%;Hgcarc%	8	19576676	19577407	cited2	110529621	cbp/p300-interacting transactivator 2	cited2
K; Fat; Carc%;Hgcarc%	8	19800282	19811886	nmbr	110529622	neuromedin-B receptor	nmbr
K; Fat; Carc%;Hgcarc%	8	19813578	19815935	LOC110529623	110529623	gap junction epsilon-1 protein-like isoform X1	cx23
K; Fat; Carc%;Hgcarc%	8	19814499	19815935	LOC110529623	110529623	gap junction epsilon-1 protein-like isoform X2	cx23
K; Fat; Carc%;Hgcarc%	8	19818670	19864468	vta1	110529624	vacuolar protein sorting-associated protein VTA1 homolog	vta1
K; Fat; Carc%;Hgcarc%	8	19869317	19924885	adgrg6	110529208	adhesion G-protein coupled receptor G6	adgrg6
K; Fat; Carc%;Hgcarc%	8	19979978	19989584	hivep2	110529626	transcription factor HIVEP2	hivep2
K; Fat; Carc%;Hgcarc%	8	19979978	19989584	hivep2	110529626	transcription factor HIVEP2	hivep2a
K; Fat; Carc%;Hgcarc%	8	19979978	19989584	hivep2	110529626	transcription factor HIVEP2	hivep2a
K; Fat; Carc%;Hgcarc%	8	19979978	19989584	hivep2	110529626	transcription factor HIVEP2	hivep2
K; Fat; Carc%;Hgcarc%	8	20087062	20141611	LOC110529628	110529628	androgen-induced gene 1 protein-like	aig1
K; Fat; Carc%;Hgcarc%	8	20145875	20148404	adat2	110529629	tRNA-specific adenosine deaminase 2 isoform X2	adat2
K; Fat; Carc%;Hgcarc%	8	20145875	20148950	adat2	110529629	tRNA-specific adenosine deaminase 2 isoform X3	adat2
K; Fat; Carc%;Hgcarc%	8	20145875	20149003	adat2	110529629	tRNA-specific adenosine deaminase 2 isoform X1	adat2
K; Fat; Carc%;Hgcarc%	8	20145875	20149003	adat2	110529629	tRNA-specific adenosine deaminase 2 isoform X1	adat2
K; Fat; Carc%;Hgcarc%	8	20145875	20149003	adat2	110529629	tRNA-specific adenosine deaminase 2 isoform X1	adat2
K; Fat; Carc%;Hgcarc%	8	20145875	20149003	adat2	110529629	tRNA-specific adenosine deaminase 2 isoform X1	adat2
K; Fat; Carc%;Hgcarc%	8	20149334	20152805	pex3	110529627	peroxisomal biogenesis factor 3	pex3
K; Fat; Carc%;Hgcarc%	8	20178040	20179336	atf3	110529630	cyclic AMP-dependent transcription factor ATF-3	atf3
K; Fat; Carc%;Hgcarc%	8	20194122	20197411	LOC110531079	110531079	basic leucine zipper transcriptional factor ATF-like 3	batf3
K; Fat; Carc%;Hgcarc%	8	20199627	20201832	nsl1	110529634	kinetochore-associated protein NSL1 homolog isoform X1	nsl1
K; Fat; Carc%;Hgcarc%	8	20199627	20201832	nsl1	110529634	kinetochore-associated protein NSL1 homolog isoform X2	nsl1
K; Fat; Carc%;Hgcarc%	8	20201991	20207538	LOC110529633	110529633	putative deoxyribonuclease tatdn3 isoform X1	tatdn3
K; Fat; Carc%;Hgcarc%	8	20201991	20207538	LOC110529633	110529633	putative deoxyribonuclease tatdn3 isoform X2	tatd3
K; Fat; Carc%;Hgcarc%	8	20201991	20207538	LOC110529633	110529633	putative deoxyribonuclease tatdn3 isoform X3	tatdn3
K; Fat; Carc%;Hgcarc%	8	20201991	20207538	LOC110529633	110529633	putative deoxyribonuclease tatdn3 isoform X5	tatd3
K; Fat; Carc%;Hgcarc%	8	20201991	20207707	LOC110529633	110529633	putative deoxyribonuclease tatdn3 isoform X4	tatd3
K; Fat; Carc%;Hgcarc%	8	20209343	20218739	flvcr1	110529631	feline leukemia virus subgroup C receptor-related protein 1	flvcr1
K; Fat; Carc%;Hgcarc%	8	20221821	20245499	vash2	110529635	vasohibin-2 isoform X1	vash2
K; Fat; Carc%;Hgcarc%	8	20221821	20245499	vash2	110529635	vasohibin-2 isoform X1	vash2
K; Fat; Carc%;Hgcarc%	8	20221821	20245499	vash2	110529635	vasohibin-2 isoform X1	vash2
K; Fat; Carc%;Hgcarc%	8	20221821	20245499	vash2	110529635	vasohibin-2 isoform X2	vash2
K; Fat; Carc%;Hgcarc%	8	20227561	20245499	vash2	110529635	vasohibin-2 isoform X3	vash1
K; Fat; Carc%;Hgcarc%	8	20253895	20257872	angel2	110529636	protein angel homolog 2 isoform X2	angel2
K; Fat; Carc%;Hgcarc%	8	20253895	20258165	angel2	110529636	protein angel homolog 2 isoform X1	angel2
K; Fat; Carc%;Hgcarc%	8	20254331	20258165	angel2	110529636	protein angel homolog 2 isoform X3	angel2
K; Fat; Carc%;Hgcarc%	8	20260380	20372795	LOC110529638	110529638	polypeptide N-acetylgalactosaminyltransferase 14-like	galnt14
K; Fat; Carc%;Hgcarc%	8	20376183	20409147	LOC110529639	110529639	EH domain-containing protein 3-like	ehd1b
K; Fat; Carc%;Hgcarc%	8	20484125	20515882	LOC110529640	110529640	protein stum homolog isoform X2	stum
K; Fat; Carc%;Hgcarc%	8	20527121	20576467	LOC110529641	110529641	inositol-trisphosphate 3-kinase B-like	itpkb
K; Fat; Carc%;Hgcarc%	8	20593546	20607416	LOC110529642	110529642	atypical kinase COQ8A, mitochondrial-like	coq8a
K; Fat; Carc%;Hgcarc%	8	20639458	20685014	LOC110529644	110529644	uncharacterized protein LOC110529644 isoform X2	si:ch211-271e10.2
K; Fat; Carc%;Hgcarc%	8	20639458	20721566	LOC110529644	110529644	uncharacterized protein LOC110529644 isoform X1	si:ch211-271e10.2
K; Fat; Carc%;Hgcarc%	8	20741361	20748924	LOC110529646	110529646	uncharacterized protein LOC110529646 isoform X1	znf512
K; Fat; Carc%;Hgcarc%	8	20741361	20748924	LOC110529646	110529646	uncharacterized protein LOC110529646 isoform X1	znf512
K; Fat; Carc%;Hgcarc%	8	20741361	20748924	LOC110529646	110529646	uncharacterized protein LOC110529646 isoform X1	znf512
K; Fat; Carc%;Hgcarc%	8	20741361	20748924	LOC110529646	110529646	uncharacterized protein LOC110529646 isoform X1	znf512
K; Fat; Carc%;Hgcarc%	8	20741361	20748924	LOC110529646	110529646	uncharacterized protein LOC110529646 isoform X3	znf512
K; Fat; Carc%;Hgcarc%	8	20742075	20748924	LOC110529646	110529646	uncharacterized protein LOC110529646 isoform X2	znf512
K; Fat; Carc%;Hgcarc%	8	20794415	20797977	LOC110531080	110531080	zinc transporter 2-like	slc30a2
K; Fat; Carc%;Hgcarc%	8	20811219	20836877	LOC110529209	110529209	uridine-cytidine kinase-like 1	uckl1a
K; Fat; Carc%;Hgcarc%	8	20845183	20868822	LOC110531081	110531081	protein Mpv17-like	mpv17
K; Fat; Carc%;Hgcarc%	8	20876834	20877328	LOC110529647	110529647	UI-like	ucn
K; Fat; Carc%;Hgcarc%	8	20879818	20904065	LOC110529648	110529648	tripartite motif-containing protein 54-like isoform X2	trim54
K; Fat; Carc%;Hgcarc%	8	20882527	20904065	LOC110529648	110529648	tripartite motif-containing protein 54-like isoform X1	trim54
K; Fat; Carc%;Hgcarc%	8	20909211	20923956	LOC110529650	110529650	dnaJ homolog subfamily C member 5-like isoform X3	dnajc5ga
K; Fat; Carc%;Hgcarc%	8	20910157	20923956	LOC110529650	110529650	dnaJ homolog subfamily C member 5-like isoform X4	dnajc5ga
K; Fat; Carc%;Hgcarc%	8	20912162	20915501	LOC110529650	110529650	dnaJ homolog subfamily C member 5-like isoform X2	dnajc5ga
K; Fat; Carc%;Hgcarc%	8	20912162	20923956	LOC110529650	110529650	dnaJ homolog subfamily C member 5-like isoform X1	dnajc5ga
K; Fat; Carc%;Hgcarc%	8	20912162	20923956	LOC110529650	110529650	dnaJ homolog subfamily C member 5-like isoform X1	dnajc5ga
K; Fat; Carc%;Hgcarc%	8	20924749	20947620	cpsaseii	100135860	CAD protein isoform X1	cad
K; Fat; Carc%;Hgcarc%	8	20924749	20947620	cpsaseii	100135860	CAD protein isoform X2	cad
K; Fat; Carc%;Hgcarc%	8	20924749	20947620	cpsaseii	100135860	CAD protein isoform X3	cad
K; Fat; Carc%;Hgcarc%	8	20948388	20950205	LOC110529649	110529649	epidermal retinol dehydrogenase 2-like	si:dkey-221h15.4
K; Fat; Carc%;Hgcarc%	8	20995730	21099313	LOC110529652	110529652	mitochondrial peptide methionine sulfoxide reductase-like	msra
K; Fat; Carc%;Hgcarc%	8	21111804	21180820	LOC110529653	110529653	calcipressin-2-like isoform X2	rcan2
K; Fat; Carc%;Hgcarc%	8	21111804	21223214	LOC110529653	110529653	calcipressin-2-like isoform X1	rcan2
K; Fat; Carc%;Hgcarc%	8	21139374	21223214	LOC110529653	110529653	calcipressin-2-like isoform X3	rcan2
K; Fat; Carc%;Hgcarc%	8	21281286	21281948	LOC110529655	110529655	putative peptidyl-tRNA hydrolase PTRHD1	ptrhd1
K; Fat; Carc%;Hgcarc%	8	21288213	21334528	LOC110529656	110529656	nuclear receptor coactivator 1-like	ncoa1
K; Fat; Carc%;Hgcarc%	8	21288213	21334528	LOC110529656	110529656	nuclear receptor coactivator 1-like	ncoa1
K; Fat; Carc%;Hgcarc%	8	21288213	21334528	LOC110529656	110529656	nuclear receptor coactivator 1-like	ncoa1
K; Fat; Carc%;Hgcarc%	8	21288213	21334528	LOC110529656	110529656	nuclear receptor coactivator 1-like	ncoa1
K; Fat; Carc%;Hgcarc%	8	21288213	21334528	LOC110529656	110529656	nuclear receptor coactivator 1-like	ncoa1
K; Fat; Carc%;Hgcarc%	8	21382611	21384546	rpl7l1	100301843	Ribosomal protein L7-like 1	rpl7l1
K; Fat; Carc%;Hgcarc%	8	21406101	21408848	LOC110529211	110529211	sodium-dependent multivitamin transporter-like	slc5a6a
K; Fat; Carc%;Hgcarc%	8	21418805	21425784	LOC110529658	110529658	epoxide hydrolase 1-like	ephx1
K; Fat; Carc%;Hgcarc%	8	21426873	21428114	srp09	100301788	Signal recognition particle 9 kDa protein	srp9
K; Fat; Carc%;Hgcarc%	8	21480291	21591776	LOC110529212	110529212	protein enabled homolog	enah
K; Fat; Carc%;Hgcarc%	8	21599172	21606414	LOC110529660	110529660	lamin-B receptor-like isoform X1	lbr
K; Fat; Carc%;Hgcarc%	8	21599172	21606414	LOC110529660	110529660	lamin-B receptor-like isoform X1	lbr
K; Fat; Carc%;Hgcarc%	8	21599172	21606414	LOC110529660	110529660	lamin-B receptor-like isoform X1	lbr
K; Fat; Carc%;Hgcarc%	8	21599172	21606414	LOC110529660	110529660	lamin-B receptor-like isoform X1	lbr
K; Fat; Carc%;Hgcarc%	8	21599172	21606414	LOC110529660	110529660	lamin-B receptor-like isoform X1	lbr
K; Fat; Carc%;Hgcarc%	8	21599172	21606414	LOC110529660	110529660	lamin-B receptor-like isoform X2	lbr
K; Fat; Carc%;Hgcarc%	8	21610361	21615607	LOC110529661	110529661	leucine-rich repeat-containing protein 15-like isoform X1	si:dkey-1j5.4
K; Fat; Carc%;Hgcarc%	8	21610361	21615607	LOC110529661	110529661	leucine-rich repeat-containing protein 15-like isoform X2	si:dkey-1j5.4
K; Fat; Carc%;Hgcarc%	8	21614175	21615607	LOC110529661	110529661	leucine-rich repeat-containing protein 15-like isoform X3	si:dkey-1j5.4
K; Fat; Carc%;Hgcarc%	8	21614175	21615607	LOC110529661	110529661	leucine-rich repeat-containing protein 15-like isoform X3	si:dkey-1j5.4
Fat; Carc%; Hgcarc%	8	21720668	21732219	LOC110529662	110529662	protein cornichon homolog 3-like isoform X3	cnih1
Fat; Carc%; Hgcarc%	8	21781717	21786433	spats1	110529663	spermatogenesis-associated serine-rich protein 1	spats1
Fat; Carc%; Hgcarc%	8	21934929	21974195	LOC110529664	110529664	patched domain-containing protein 1	ptchd1
Fat; Carc%; Hgcarc%	8	21997103	22010532	LOC110529665	110529665	opsin-5-like	opn5
Fat; Carc%; Hgcarc%	8	22059380	22132743	LOC110529666	110529666	CD2-associated protein-like isoform X1	cd2ap
Fat; Carc%; Hgcarc%	8	22059380	22132743	LOC110529666	110529666	CD2-associated protein-like isoform X2	cd2ap
Fat; Carc%; Hgcarc%	8	22139564	22181108	LOC110529670	110529670	tumor necrosis factor receptor superfamily member 21-like	tnfrsf21
Fat; Carc%; Hgcarc%	8	22196534	22228506	LOC110529667	110529667	uncharacterized protein LOC110529667 isoform X1	adgrf8
Fat; Carc%; Hgcarc%	8	22196534	22228506	LOC110529667	110529667	uncharacterized protein LOC110529667 isoform X2	adgrf8
Fat; Carc%; Hgcarc%	8	22196534	22228506	LOC110529667	110529667	uncharacterized protein LOC110529667 isoform X3	adgrf8
Fat; Carc%; Hgcarc%	8	22196534	22228506	LOC110529667	110529667	uncharacterized protein LOC110529667 isoform X4	adgrf8
Fat; Carc%; Hgcarc%	8	22196534	22228506	LOC110529667	110529667	uncharacterized protein LOC110529667 isoform X5	adgrf8
Fat; Carc%; Hgcarc%	8	22196534	22228506	LOC110529667	110529667	uncharacterized protein LOC110529667 isoform X6	adgrf8
Fat; Carc%; Hgcarc%	8	22196534	22228506	LOC110529667	110529667	uncharacterized protein LOC110529667 isoform X7	adgrf8
Fat; Carc%; Hgcarc%	8	22196534	22228506	LOC110529667	110529667	uncharacterized protein LOC110529667 isoform X8	adgrf8
Fat; Carc%; Hgcarc%	8	22196534	22228506	LOC110529667	110529667	uncharacterized protein LOC110529667 isoform X9	adgrf8
Fat; Carc%; Hgcarc%	8	22196534	22228506	LOC110529667	110529667	uncharacterized protein LOC110529667 isoform X10	adgrf8
Fat; Carc%; Hgcarc%	8	22196534	22228506	LOC110529667	110529667	adhesion G protein-coupled receptor F5-like isoform X11	adgrf8
Fat; Carc%; Hgcarc%	8	22246970	22266981	LOC110529668	110529668	adhesion G-protein coupled receptor F3-like	adgrf3b
Fat; Carc%; Hgcarc%	8	22270532	22281851	LOC110529669	110529669	meprin A subunit alpha-like	mep1a.2
Fat; Carc%; Hgcarc%	8	22284322	22288148	LOC110529672	110529672	meprin A subunit alpha-like	mep1a.1
Fat; Carc%; Hgcarc%	8	22290648	22294462	LOC110529673	110529673	LOW QUALITY PROTEIN: meprin A subunit alpha-like	mep1a.1
Fat; Carc%; Hgcarc%	8	22298397	22300169	LOC110529678	110529678	protein FAM177A1-like isoform X1	cn024
Fat; Carc%; Hgcarc%	8	22298397	22300169	LOC110529678	110529678	protein FAM177A1-like isoform X2	cn024
Fat; Carc%; Hgcarc%	8	22302663	22310742	brox	110529677	BRO1 domain-containing protein BROX	brox
Fat; Carc%; Hgcarc%	8	22302663	22310742	brox	110529677	BRO1 domain-containing protein BROX	brox
Fat; Carc%; Hgcarc%	8	22315117	22316361	LOC110529676	110529676	alpha-1,6-mannosyl-glycoprotein 2-beta-N-acetylglucosaminyltransferase-like	mgat2
Fat; Carc%; Hgcarc%	8	22338801	22339160	LOC110529214	110529214	toll-like receptor 5	tlr4ba
Fat; Carc%; Hgcarc%	8	22350413	22352056	LOC110529675	110529675	thrombomodulin-like	thbd
Fat; Carc%; Hgcarc%	8	22353613	22355265	LOC110529674	110529674	thrombomodulin-like	thbd
Fat; Carc%; Hgcarc%	8	22362786	22370312	LOC110529215	110529215	LOW QUALITY PROTEIN: toll-like receptor 5	tlr5
Fat; Carc%; Hgcarc%	8	22397967	22400606	tlr5m	100137014	membrane-Toll-like receptor 5 precursor	tlr5
Fat; Carc%; Hgcarc%	8	22397967	22400606	tlr5m	100137014	membrane-Toll-like receptor 5 isoform X1	tlr5
Fat; Carc%; Hgcarc%	8	22409847	22430671	LOC110529680	110529680	protein dispatched homolog 1-like	disp1
Fat; Carc%; Hgcarc%	8	22409847	22430671	LOC110529680	110529680	protein dispatched homolog 1-like	disp1
Fat; Carc%; Hgcarc%	8	22492741	22494488	LOC110529682	110529682	uncharacterized protein LOC110529682 isoform X1	knstrn
Fat; Carc%; Hgcarc%	8	22492741	22494488	LOC110529682	110529682	uncharacterized protein LOC110529682 isoform X2	knstrn
Fat; Carc%; Hgcarc%	8	22501269	22510529	knl1	110529683	kinetochore scaffold 1	casc5
Fat; Carc%; Hgcarc%	8	22514095	22516393	LOC110529684	110529684	DNA repair protein RAD51 homolog A	ra51a
Fat; Carc%; Hgcarc%	8	22514095	22516393	LOC110529684	110529684	DNA repair protein RAD51 homolog A	ra51a
Fat; Carc%; Hgcarc%	8	22514095	22516393	LOC110529684	110529684	DNA repair protein RAD51 homolog A	ra51a
Fat; Carc%; Hgcarc%	8	22557424	22573371	LOC110529217	110529217	inverted formin-2-like	inf2
Fat; Carc%; Hgcarc%	8	22576028	22588382	LOC110529686	110529686	adenylosuccinate synthetase isozyme 1 A	pura1
Fat; Carc%; Hgcarc%	8	22612881	22634599	LOC110529687	110529687	RAC-alpha serine/threonine-protein kinase isoform X3	akt3a
Fat; Carc%; Hgcarc%	8	22612881	22636761	LOC110529687	110529687	RAC-alpha serine/threonine-protein kinase isoform X1	akt3b
Fat; Carc%; Hgcarc%	8	22612881	22636761	LOC110529687	110529687	RAC-alpha serine/threonine-protein kinase isoform X2	akt3a
Fat; Carc%; Hgcarc%	8	22644298	22663737	LOC110529689	110529689	centrosomal protein of 170 kDa protein B-like isoform X1	si:ch73-212j7.1
Fat; Carc%; Hgcarc%	8	22644298	22663737	LOC110529689	110529689	centrosomal protein of 170 kDa protein B-like isoform X2	si:ch73-212j7.1
Fat; Carc%; Hgcarc%	8	22644298	22663737	LOC110529689	110529689	centrosomal protein of 170 kDa protein B-like isoform X3	si:ch73-212j7.1
Fat; Carc%; Hgcarc%	8	22644298	22663737	LOC110529689	110529689	centrosomal protein of 170 kDa protein B-like isoform X4	si:ch73-212j7.1
Fat; Carc%; Hgcarc%	8	22667271	22672105	LOC110529690	110529690	G patch domain-containing protein 2-like isoform X1	gpatch2
Fat; Carc%; Hgcarc%	8	22667271	22672105	LOC110529690	110529690	G patch domain-containing protein 2-like isoform X2	gpatch2
Fat; Carc%; Hgcarc%	8	22700954	22719464	LOC110529691	110529691	estrogen-related receptor gamma-like	nr2e1
Fat; Carc%; Hgcarc%	8	22734335	22745852	LOC110529692	110529692	fasciculation and elongation protein zeta-2-like isoform X1	si:dkey-288i20.2
Fat; Carc%; Hgcarc%	8	22734335	22745852	LOC110529692	110529692	fasciculation and elongation protein zeta-2-like isoform X2	si:ch211-57i17.1
Fat; Carc%; Hgcarc%	8	22750343	22763800	LOC110529693	110529693	WD repeat-containing protein 26 isoform X1	wdr26a
Fat; Carc%; Hgcarc%	8	22750343	22763800	LOC110529693	110529693	WD repeat-containing protein 26 isoform X2	wdr26a
Fat; Carc%; Hgcarc%	8	22794668	22797111	LOC110529695	110529695	alpha-N-acetylgalactosaminidase-like	nagab
Fat; Carc%; Hgcarc%	8	22839063	22857058	LOC110529696	110529696	vascular endothelial growth factor A-A-like	vegfbb
Fat; Carc%; Hgcarc%	8	22990882	22993213	LOC110529698	110529698	39S ribosomal protein S18a, mitochondrial-like	mrps18a
Fat; Carc%; Hgcarc%	8	23067723	23069066	LOC110529699	110529699	POU domain, class 3, transcription factor 2-like	pou3f2b
Fat; Carc%; Hgcarc%	8	23072736	23084748	LOC110529220	110529220	failed axon connections homolog	faxcb
Fat; Carc%; Hgcarc%	8	23087266	23097207	LOC110529700	110529700	cyclin-C-like	ccnc
Fat; Carc%; Hgcarc%	8	23106928	23110497	LOC110529701	110529701	glial fibrillary acidic protein-like isoform X2	ngs
Fat; Carc%; Hgcarc%	8	23106928	23110531	LOC110529701	110529701	glial fibrillary acidic protein-like isoform X1	ngs
Fat; Carc%; Hgcarc%	8	23126204	23158431	LOC110529702	110529702	clathrin coat assembly protein AP180-like isoform X1	ap180
Fat; Carc%; Hgcarc%	8	23126204	23158431	LOC110529702	110529702	clathrin coat assembly protein AP180-like isoform X1	ap180
Fat; Carc%; Hgcarc%	8	23126204	23158431	LOC110529702	110529702	clathrin coat assembly protein AP180-like isoform X2	ap180
Fat; Carc%; Hgcarc%	8	23126204	23158431	LOC110529702	110529702	clathrin coat assembly protein AP180-like isoform X3	ap180
Fat; Carc%; Hgcarc%	8	23126204	23158431	LOC110529702	110529702	clathrin coat assembly protein AP180-like isoform X4	ap180
Fat; Carc%; Hgcarc%	8	23160863	23162434	LOC110529703	110529703	inactive serine protease 35-like	prs23
Fat; Carc%; Hgcarc%	8	23253355	23255871	LOC110529705	110529705	protein FAM46A-like	fam46c
Fat; Carc%; Hgcarc%	8	23253355	23255871	LOC110529705	110529705	protein FAM46A-like	fam46c
Fat; Carc%; Hgcarc%	8	23341451	23347022	LOC110529707	110529707	elongation of very long chain fatty acids protein 4-like	elovl7a
Fat; Carc%; Hgcarc%	8	23354265	23357907	soga3	110529706	protein SOGA3	soga3b
Fat; Carc%; Hgcarc%	8	23404343	23405759	cenpw	110529709	centromere protein W	cenpw
Fat; Carc%; Hgcarc%	8	23421280	23433864	LOC110529710	110529710	nuclear receptor coactivator 7-like isoform X3	oxr1b
Fat; Carc%; Hgcarc%	8	23421280	23435207	LOC110529710	110529710	nuclear receptor coactivator 7-like isoform X1	oxr1b
Fat; Carc%; Hgcarc%	8	23421280	23435207	LOC110529710	110529710	nuclear receptor coactivator 7-like isoform X1	oxr1b
Fat; Carc%; Hgcarc%	8	23421280	23435207	LOC110529710	110529710	nuclear receptor coactivator 7-like isoform X1	oxr1b
Fat; Carc%; Hgcarc%	8	23421280	23435207	LOC110529710	110529710	nuclear receptor coactivator 7-like isoform X1	oxr1b
Fat; Carc%; Hgcarc%	8	23421280	23435207	LOC110529710	110529710	nuclear receptor coactivator 7-like isoform X2	oxr1b
Fat; Carc%; Hgcarc%	8	23501281	23565209	LOC110529712	110529712	disheveled-associated activator of morphogenesis 1-like isoform X1	daam2
Fat; Carc%; Hgcarc%	8	23501281	23565209	LOC110529712	110529712	disheveled-associated activator of morphogenesis 1-like isoform X1	daam2
Fat; Carc%; Hgcarc%	8	23501281	23565209	LOC110529712	110529712	disheveled-associated activator of morphogenesis 1-like isoform X1	daam2
Fat; Carc%; Hgcarc%	8	23501281	23565209	LOC110529712	110529712	disheveled-associated activator of morphogenesis 1-like isoform X2	daam2
Fat; Carc%; Hgcarc%	8	23568538	23572361	l3hypdh	110529713	trans-3-hydroxy-L-proline dehydratase	l3hypdh
Fat; Carc%	8	23576022	23578986	LOC110529714	110529714	potassium channel subfamily K member 1-like	kcnk1
Fat; Carc%	8	23590835	23711390	LOC110529715	110529715	potassium voltage-gated channel subfamily H member 5-like	kcnh5a
Fat; Carc%	8	23729195	23733811	LOC110529716	110529716	protein phosphatase 1A-like isoform X2	ppm1ab
Fat; Carc%	8	23729195	23734252	LOC110529716	110529716	protein phosphatase 1A-like isoform X1	ppm1b
Fat; Carc%	8	23779106	23811037	LOC110529717	110529717	snRNA-activating protein complex subunit 1-like	snapc1b
Fat; Carc%	8	23821846	23842241	LOC110529718	110529718	sphingosine-1-phosphate phosphatase 1-like	sgpp1
Fat	8	23869733	23870548	c8h14orf2	110529719	6.8 kDa mitochondrial proteolipid	zgc:193541
Fat	8	23869733	23870548	c8h14orf2	110529719	6.8 kDa mitochondrial proteolipid	zgc:193541
Fat	8	23896880	23975539	ppp1r13b	110529721	apoptosis-stimulating of p53 protein 1 isoform X4	ppp1r13bb
Fat	8	23925741	23975539	ppp1r13b	110529721	apoptosis-stimulating of p53 protein 1 isoform X1	ppp1r13bb
Fat	8	23925741	23975539	ppp1r13b	110529721	apoptosis-stimulating of p53 protein 1 isoform X2	ppp1r13bb
Fat	8	23925741	23975539	ppp1r13b	110529721	apoptosis-stimulating of p53 protein 1 isoform X3	ppp1r13b
Fat	8	23928684	23975539	ppp1r13b	110529721	apoptosis-stimulating of p53 protein 1 isoform X5	ppp1r13bb
Fat	8	23943340	23975539	ppp1r13b	110529721	apoptosis-stimulating of p53 protein 1 isoform X6	ppp1r13b
Fat	8	24004185	24217184	LOC110529722	110529722	nesprin-2-like	zgc:100997
Fat	8	24223699	24240928	erb1	100137064	estrogen receptor beta 1	esr2a
Fat	8	24363221	24454822	LOC110529725	110529725	uridine diphosphate glucose pyrophosphatase-like	nudt14
Fat	8	24472041	24574688	LOC110529726	110529726	protein jagged-2-like isoform X1	jag2b
Fat	8	24472041	24574688	LOC110529726	110529726	protein jagged-2-like isoform X2	jag2b
Fat	8	24794674	24922947	LOC110529727	110529727	transcription factor IIIB 90 kDa subunit-like	brf1a
Fat	8	24882150	24884860	LOC110529729	110529729	BTB/POZ domain-containing protein 6-B-like	btbd6a
Fat	8	24903027	24911093	LOC110529728	110529728	uncharacterized protein LOC110529728	si:dkey-19b23.11
Fat	8	24924056	24947765	xrcc3	110529730	DNA repair protein XRCC3	xrcc3
Fat	8	24950334	24970305	LOC110529731	110529731	kinesin light chain 1-like	klc1
Fat	8	24983949	24985103	LOC110529732	110529732	zinc finger protein 436-like	si:dkey-40j3.3
Fat	8	25005991	25021548	LOC110529734	110529734	protein Z-dependent protease inhibitor-like	serpinb1l2
Fat	8	25022816	25147603	ppp4r4	110529733	serine/threonine-protein phosphatase 4 regulatory subunit 4	ppp4r4
Fat	8	25180341	25188069	LOC110529735	110529735	ankyrin repeat and SOCS box protein 2-like isoform X1	asb2a.2
Fat	8	25183491	25188069	LOC110529735	110529735	ankyrin repeat and SOCS box protein 2-like isoform X2	asb2a.2
Fat	8	25185071	25188069	LOC110529735	110529735	ankyrin repeat and SOCS box protein 2-like isoform X3	asb14a
Fat	8	25206467	25234913	LOC110529736	110529736	ankyrin repeat and SOCS box protein 2-like isoform X1	asb7
Fat	8	25206467	25234913	LOC110529736	110529736	ankyrin repeat and SOCS box protein 2-like isoform X3	asb15b
Fat	8	25210741	25234913	LOC110529736	110529736	ankyrin repeat and SOCS box protein 2-like isoform X2	asb7
Fat	8	25276083	25286949	LOC110529738	110529738	ankyrin repeat and SOCS box protein 2-like	asb14b
Fat	8	25305464	25361638	LOC110529739	110529739	proline-rich membrane anchor 1-like	prima1
Fat	8	25452875	25455453	LOC110529740	110529740	cytochrome c oxidase subunit 8B, mitochondrial-like	si:dkey-85n7.8
Fat	8	25524636	25572261	LOC110529741	110529741	BTB/POZ domain-containing protein 7-like	btbd7
Fat	8	25579904	25595828	ubr7	110529742	putative E3 ubiquitin-protein ligase UBR7	ubr7
Fat	8	25601050	25601496	tmem251	110529744	transmembrane protein 251	tmem251
Fat	8	25601050	25601496	tmem251	110529744	transmembrane protein 251	tmem251
Fat	8	25608043	25668167	LOC110529743	110529743	inositol-tetrakisphosphate 1-kinase-like isoform X1	itpk1b
Fat	8	25608082	25668167	LOC110529743	110529743	inositol-tetrakisphosphate 1-kinase-like isoform X2	itpk1
Fat	8	25608082	25668167	LOC110529743	110529743	inositol-tetrakisphosphate 1-kinase-like isoform X2	itpk1b
Fat	8	25608082	25668167	LOC110529743	110529743	inositol-tetrakisphosphate 1-kinase-like isoform X2	itpk1
Fat	8	25608082	25668167	LOC110529743	110529743	inositol-tetrakisphosphate 1-kinase-like isoform X2	itpk1a
Fat	8	25681869	25695287	chga	110529746	chromogranin-A isoform X1	chga
Fat	8	25681869	25695287	chga	110529746	chromogranin-A isoform X2	chga
Fat	8	25681869	25695287	chga	110529746	chromogranin-A isoform X3	chga
Fat	8	25704588	25732685	LOC110529748	110529748	guanylate-binding protein 1-like	gbp2
Fat	8	25747252	25774154	LOC110529222	110529222	phospholipase B1, membrane-associated-like	si:dkey-177p2.18
Fat	8	25798581	25817526	LOC110529750	110529750	protein sel-1 homolog 1-like isoform X1	sel1l
Fat	8	53737259	53738314	LOC110530234	110530234	C-type lectin domain family 4 member M-like	si:ch73-343l4.2
Fat	8	54306204	54331285	LOC110530235	110530235	IgGFc-binding protein-like	si:dkey-65b12.6
K	8	66064648	66131234	LOC110530973	110530973	voltage-dependent R-type calcium channel subunit alpha-1E-like	cacna1eb
L_flesh	11	60781726	61209630	LOC110536223	110536223	autism susceptibility gene 2 protein-like isoform X9	fbrsl1
L_flesh	11	61264723	61281965	LOC110536224	110536224	E3 ubiquitin-protein ligase CHFR-like	chfr
L_flesh	11	61264723	61281965	LOC110536224	110536224	E3 ubiquitin-protein ligase CHFR-like	chfr
L_flesh	11	61290666	61313910	LOC110536227	110536227	uncharacterized protein LOC110536227	si:dkey-112e17.1
L_flesh	11	61324505	61336770	LOC110536228	110536228	golgin subfamily A member 3-like isoform X1	golga3
L_flesh	11	61324505	61336770	LOC110536228	110536228	golgin subfamily A member 3-like isoform X1	golga3
L_flesh	11	61324505	61336770	LOC110536228	110536228	golgin subfamily A member 3-like isoform X2	golga3
L_flesh	11	61324505	61336770	LOC110536228	110536228	golgin subfamily A member 3-like isoform X3	golga3
L_flesh	11	61341367	61348579	LOC110536229	110536229	ankyrin repeat and LEM domain-containing protein 2-like	ankle2
L_flesh	11	61341367	61348579	LOC110536229	110536229	ankyrin repeat and LEM domain-containing protein 2-like	ankle2
L_flesh	11	61352395	61356874	LOC110536230	110536230	serine/threonine-protein phosphatase PGAM5, mitochondrial-like	pgam5
L_flesh	11	61357896	61462111	LOC110536231	110536231	probable palmitoyltransferase ZDHHC8	zdhhc8
L_flesh	11	61468812	61472530	LOC110536235	110536235	ran-specific GTPase-activating protein-like isoform X1	rang
L_flesh	11	61468812	61472530	LOC110536235	110536235	ran-specific GTPase-activating protein-like isoform X2	rang
L_flesh	11	61474107	61487418	LOC110536233	110536233	tRNA (uracil-5-)-methyltransferase homolog A-like	trmt2a
L_flesh	11	61474107	61487418	LOC110536233	110536233	tRNA (uracil-5-)-methyltransferase homolog A-like	trmt2a
L_flesh	11	61490105	61498422	LOC110536232	110536232	microprocessor complex subunit DGCR8-like	dgcr8
L_flesh	11	61503644	61532079	LOC110536236	110536236	transport and Golgi organization 2 homolog isoform X3	tango2
L_flesh	11	61503644	61532079	LOC110536236	110536236	transport and Golgi organization 2 homolog isoform X3	t10
L_flesh	11	61503644	61532079	LOC110536236	110536236	transport and Golgi organization 2 homolog isoform X4	tango2
L_flesh	11	61503644	61533120	LOC110536236	110536236	transport and Golgi organization 2 homolog isoform X1	tango2
L_flesh	11	61503644	61533120	LOC110536236	110536236	transport and Golgi organization 2 homolog isoform X2	t10
L_flesh	11	61503644	61533120	LOC110536236	110536236	transport and Golgi organization protein 2 homolog isoform X5	tango2
L_flesh	11	61661136	61824340	LOC110536237	110536237	armadillo repeat protein deleted in velo-cardio-facial syndrome homolog isoform X1	arvcf
L_flesh	11	61661136	61824340	LOC110536237	110536237	armadillo repeat protein deleted in velo-cardio-facial syndrome homolog isoform X2	arvcf
L_flesh	11	61661136	61824340	LOC110536237	110536237	armadillo repeat protein deleted in velo-cardio-facial syndrome-like isoform X3	arvcf
L_flesh	11	61661136	61824340	LOC110536237	110536237	armadillo repeat protein deleted in velo-cardio-facial syndrome homolog isoform X4	arvcf
L_flesh	11	61661136	61824340	LOC110536237	110536237	armadillo repeat protein deleted in velo-cardio-facial syndrome homolog isoform X5	arvcf
L_flesh	11	61661136	61824340	LOC110536237	110536237	armadillo repeat protein deleted in velo-cardio-facial syndrome homolog isoform X7	arvcf
L_flesh	11	61661136	61824340	LOC110536237	110536237	armadillo repeat protein deleted in velo-cardio-facial syndrome homolog isoform X9	arvcfb
L_flesh	11	61661136	61824340	LOC110536237	110536237	armadillo repeat protein deleted in velo-cardio-facial syndrome homolog isoform X10	arvcfb
L_flesh	11	61661136	61824340	LOC110536237	110536237	armadillo repeat protein deleted in velo-cardio-facial syndrome homolog isoform X13	arvcfb
L_flesh	11	61661136	61825840	LOC110536237	110536237	armadillo repeat protein deleted in velo-cardio-facial syndrome homolog isoform X6	arvcf
L_flesh	11	61661136	61825840	LOC110536237	110536237	armadillo repeat protein deleted in velo-cardio-facial syndrome homolog isoform X8	arvcf
L_flesh	11	61661136	61825840	LOC110536237	110536237	armadillo repeat protein deleted in velo-cardio-facial syndrome homolog isoform X12	arvcf
L_flesh	11	61687114	61824340	LOC110536237	110536237	armadillo repeat protein deleted in velo-cardio-facial syndrome homolog isoform X11	arvcf
L_flesh	11	61687114	61824340	LOC110536237	110536237	armadillo repeat protein deleted in velo-cardio-facial syndrome homolog isoform X14	arvcf
L_flesh	11	61918254	61926494	LOC100653466	100653466	Tbx1b	tbx1
L_flesh	11	62315948	62347455	LOC110536240	110536240	semaphorin-4C-like isoform X1	sema4c
L_flesh	11	62315948	62347455	LOC110536240	110536240	semaphorin-4C-like isoform X1	sema4c
L_flesh	11	62315948	62347455	LOC110536240	110536240	semaphorin-4C-like isoform X2	sema4c
L_flesh	11	62431931	62438331	LOC110536244	110536244	AP-3 complex subunit mu-2-like isoform X1	ap3m2
L_flesh	11	62432175	62438331	LOC110536244	110536244	AP-3 complex subunit mu-2-like isoform X2	ap3m1
L_flesh	11	62432175	62438331	LOC110536244	110536244	AP-3 complex subunit mu-2-like isoform X2	ap3m2
L_flesh	11	62450010	62514351	LOC110536245	110536245	methylcytosine dioxygenase TET3-like	tet3
L_flesh	11	62589161	62608952	LOC110536247	110536247	neuropeptide FF receptor 1-like	npffr1l2
L_flesh	11	62691263	62789936	LOC110536248	110536248	hexokinase-2-like	hkdc1
L_flesh	11	62691263	62789936	LOC110536248	110536248	hexokinase-2-like	hkdc1
L_flesh	11	62804242	62807390	figla	110536641	factor in the germline alpha isoform X1	figla
L_flesh	11	62804242	62807390	figla	110536641	factor in the germline alpha isoform X2	figla
L_flesh	11	62818329	62833975	LOC110535093	110535093	beta-adducin-like	add2
L_flesh	11	62845494	62885492	mxd1	110536250	max dimerization protein 1 isoform X1	mxd1
L_flesh	11	62845494	62885492	mxd1	110536250	max dimerization protein 1 isoform X1	mxd1
L_flesh	11	62845494	62885492	mxd1	110536250	max dimerization protein 1 isoform X2	mxd1
L_flesh	11	62845494	62885492	mxd1	110536250	max dimerization protein 1 isoform X3	mxd1
L_flesh	11	62895267	62899672	LOC110536251	110536251	low molecular weight neuronal intermediate filament-like	vim
L_flesh	11	62907904	62926425	LOC110536254	110536254	phosphatidate cytidylyltransferase 2-like	cds2
L_flesh	11	62932193	62943421	LOC110536253	110536253	rho GTPase-activating protein 25-like	arhgap25
L_flesh	11	62964523	62973100	LOC110536255	110536255	cholesterol 25-hydroxylase-like protein	ch25h
L_flesh	11	62977501	63002271	LOC110536256	110536256	erlin-2 isoform X2	erln2
L_flesh	11	62977501	63004399	LOC110536256	110536256	erlin-2 isoform X1	erln2
L_flesh	11	63222529	63229266	LOC110536259	110536259	nucleolysin TIA-1-like	tia1l
L_flesh	11	63222529	63229266	LOC110536259	110536259	nucleolysin TIA-1-like	tia1l
L_flesh	11	63231141	63242618	LOC110536260	110536260	prominin-2-like isoform X1	prom1a
L_flesh	11	63231141	63242618	LOC110536260	110536260	prominin-2-like isoform X2	prom1a
L_flesh	11	63250387	63271438	tmem150a	110536261	transmembrane protein 150A	tmem150ab
L_flesh	11	63250387	63271438	tmem150a	110536261	transmembrane protein 150A	tmem150ab
L_flesh	11	63250387	63271438	tmem150a	110536261	transmembrane protein 150A	tmem150ab
L_flesh	11	63250387	63271438	tmem150a	110536261	transmembrane protein 150A	tmem150aa
L_flesh	11	63283617	63288769	LOC110536262	110536262	E3 ubiquitin-protein ligase RNF181	rnf181
L_flesh	11	63283617	63288769	LOC110536262	110536262	E3 ubiquitin-protein ligase RNF181	rnf181
L_flesh	11	63291645	63296261	LOC110536263	110536263	vesicle-associated membrane protein 5-like	vamp5
L_flesh	11	63314431	63341312	LOC110536265	110536265	condensin complex subunit 2-like isoform X1	ncaph
L_flesh	11	63314431	63341312	LOC110536265	110536265	condensin complex subunit 2-like isoform X2	ncaph
L_flesh	11	63314431	63341312	LOC110536265	110536265	condensin complex subunit 2-like isoform X3	ncaph
L_flesh	11	63442334	63479635	LOC110536266	110536266	substance-P receptor-like	si:zfos-169g10.2
L_flesh	11	63488759	63510870	LOC110536267	110536267	tetraspanin-15-like isoform X2	zgc:110329
L_flesh	11	63492242	63510870	LOC110536267	110536267	tetraspanin-15-like isoform X1	zgc:110329
L_flesh	11	63547853	63579017	LOC110535095	110535095	electrogenic sodium bicarbonate cotransporter 4-like	si:ch211-48m9.1
L_flesh	11	63606801	63624409	LOC110536270	110536270	ATP-binding cassette sub-family B member 9-like	abcb9
L_flesh	11	63625815	63645795	LOC110536271	110536271	vacuolar protein sorting-associated protein 37B-like	vp37b
L_flesh	11	63651358	63692362	LOC110536272	110536272	serine/threonine-protein phosphatase 2B catalytic subunit gamma isoform-like isoform X1	ppp3ccb
L_flesh	11	63651358	63692362	LOC110536272	110536272	serine/threonine-protein phosphatase 2B catalytic subunit gamma isoform-like isoform X2	ppp3ccb
L_flesh	11	63651358	63692362	LOC110536272	110536272	serine/threonine-protein phosphatase 2B catalytic subunit gamma isoform-like isoform X3	ppp3ccb
L_flesh	11	63651358	63692362	LOC110536272	110536272	serine/threonine-protein phosphatase 2B catalytic subunit gamma isoform-like isoform X4	ppp3ccb
L_flesh	11	63651358	63692362	LOC110536272	110536272	serine/threonine-protein phosphatase 2B catalytic subunit gamma isoform-like isoform X5	ppp3ccb
L_flesh	11	63660858	63692362	LOC110536272	110536272	serine/threonine-protein phosphatase 2B catalytic subunit gamma isoform-like isoform X6	ppp3cb
L_flesh	11	63697539	63717805	LOC110536273	110536273	zinc metalloproteinase-disintegrin-like brevilysin H2a	adam8b
L_flesh	11	63751020	63751325	LOC110536274	110536274	protein C8orf4 homolog	tcima
L_flesh	11	63884279	64061944	LOC110535096	110535096	zinc finger matrin-type protein 4-like	zmat4
K	12	70667518	70679919	LOC110538295	110538295	ral guanine nucleotide dissociation stimulator-like 1	rgl3a
K	12	70731399	70733129	LOC110538296	110538296	filaggrin-like	nfil3-2
MRI_F_F%	12	74250436	74252394	LOC110538457	110538457	forkhead box protein J1-B-like	foxj1b
MRI_F_F%	12	74262564	74268828	LOC110538458	110538458	probable E3 ubiquitin-protein ligase MGRN1 isoform X1	mgrn1b
MRI_F_F%	12	74262918	74268828	LOC110538458	110538458	E3 ubiquitin-protein ligase MGRN1-like isoform X2	mgrn1b
MRI_F_F%	12	74269347	74273824	LOC110538459	110538459	UBA-like domain-containing protein 1	ubald1b
MRI_F_F%	12	74295971	74304837	LOC110538460	110538460	cell death-inducing p53-target protein 1-like	cdip1
MRI_F_F%	12	74307915	74308625	LOC110538462	110538462	DNA-directed RNA polymerase III subunit RPC10	polr3k
MRI_F_F%	12	74309230	74310452	LOC110538461	110538461	U11/U12 small nuclear ribonucleoprotein 25 kDa protein-like isoform X1	cp033
MRI_F_F%	12	74309230	74310452	LOC110538461	110538461	U11/U12 small nuclear ribonucleoprotein 25 kDa protein-like isoform X2	cp033
MRI_F_F%	12	74320253	74336658	LOC110538463	110538463	MKL/myocardin-like protein 2	mkl2b
MRI_F_F%	12	74370704	74377306	LOC110538464	110538464	transforming growth factor beta receptor type 3-like isoform X1	engl
MRI_F_F%	12	74370704	74377306	LOC110538464	110538464	transforming growth factor beta receptor type 3-like isoform X1	engl
MRI_F_F%	12	74370704	74377306	LOC110538464	110538464	transforming growth factor beta receptor type 3-like isoform X2	engl
MRI_F_F%	12	74382341	74384474	LOC110538465	110538465	zinc finger protein Gfi-1b-like isoform X2	gfi1b
MRI_F_F%	12	74382341	74386362	LOC110538465	110538465	zinc finger protein Gfi-1b-like isoform X1	gfi1b
MRI_F_F%	12	74404916	74411669	LOC110539172	110539172	SUN domain-containing protein 2-like isoform X1	si:dkey-92f12.2
MRI_F_F%	12	74404916	74411669	LOC110539172	110539172	SUN domain-containing protein 2-like isoform X2	si:dkey-92f12.2
MRI_F_F%	12	74414871	74418585	LOC110538467	110538467	volume-regulated anion channel subunit LRRC8D-like	si:ch211-106h11.1
MRI_F_F%	12	74421260	74427009	LOC110538469	110538469	ATP-dependent RNA helicase DDX39A-like	ddx39
MRI_F_F%	12	74421260	74427009	LOC110538469	110538469	ATP-dependent RNA helicase DDX39A-like	ddx39b
MRI_F_F%	12	74430507	74436122	LOC110538468	110538468	protein CYR61-like	cyr61
MRI_F_F%	12	74447524	74454877	LOC110538471	110538471	thioredoxin, mitochondrial-like isoform X1	txn2
MRI_F_F%	12	74448000	74454877	LOC110538471	110538471	thioredoxin, mitochondrial-like isoform X2	txn2
MRI_F_F%	12	74476366	74496698	LOC110538472	110538472	myosin-9-like isoform X1	myh9a
MRI_F_F%	12	74476366	74496698	LOC110538472	110538472	myosin-9-like isoform X2	myh9a
MRI_F_F%	12	74501088	74504937	LOC110538473	110538473	solute carrier family 25 member 38-B-like isoform X1	slc25a14
MRI_F_F%	12	74501088	74504937	LOC110538473	110538473	solute carrier family 25 member 38-B-like isoform X1	slc25a14
MRI_F_F%	12	74501088	74504937	LOC110538473	110538473	solute carrier family 25 member 38-B-like isoform X1	slc25a14
MRI_F_F%	12	74502341	74504937	LOC110538473	110538473	solute carrier family 25 member 38-B-like isoform X2	slc25a38b
MRI_F_F%	12	74508584	74513036	LOC110538474	110538474	40S ribosomal protein SA-like	rssa
MRI_F_F%	12	74518744	74532308	LOC110538475	110538475	intraflagellar transport protein 56-like isoform X1	ttc26
MRI_F_F%	12	74518744	74532308	LOC110538475	110538475	intraflagellar transport protein 56-like isoform X2	ttc26
MRI_F_F%	12	74518744	74532308	LOC110538475	110538475	intraflagellar transport protein 56-like isoform X3	ttc26
MRI_F_F%	12	74518744	74532308	LOC110538475	110538475	intraflagellar transport protein 56-like isoform X4	ttc26
MRI_F_F%	12	74533210	74547163	LOC110538476	110538476	ubinuclein-2-like isoform X1	ubn2a
MRI_F_F%	12	74533210	74547163	LOC110538476	110538476	ubinuclein-2-like isoform X2	ubn2a
MRI_F_F%	12	74533210	74547163	LOC110538476	110538476	ubinuclein-2-like isoform X3	ubn2a
MRI_F_F%	12	74533210	74547163	LOC110538476	110538476	ubinuclein-2-like isoform X4	ubn2a
MRI_F_F%	12	74533614	74547163	LOC110538476	110538476	ubinuclein-2-like isoform X5	ubn2a
MRI_F_F%	12	74573525	74586859	LOC110538478	110538478	protein Hook homolog 2-like	hook1
MRI_F_F%	12	74637067	74638047	LOC110538479	110538479	transcription factor jun-B-like	junba
MRI_F_F%	12	74642568	74647354	LOC110539174	110539174	peroxiredoxin-like isoform X2	prdx1
MRI_F_F%	12	74655539	74661884	LOC110538481	110538481	riboflavin-binding protein-like	rbp
MRI_F_F%	12	74715990	74740008	LOC110538482	110538482	microtubule-associated serine/threonine-protein kinase 1-like	mast1a
MRI_F_F%	12	74748126	74751048	LOC110538483	110538483	cysteine protease ATG4D-like	atg4db
MRI_F_F%	12	74752477	74754308	LOC110538484	110538484	galactose-3-O-sulfotransferase 2-like	gal3st1a
MRI_F_F%	12	74762012	74769392	LOC110538974	110538974	transcription activator BRG1-like	smarca4a
MRI_F_F%	12	74773757	74788409	LOC110538485	110538485	transcription activator BRG1-like	smarca4a
MRI_F_F%	12	74796033	74806469	LOC110538486	110538486	low-density lipoprotein receptor-like	ldlra
MRI_F_F%	12	74815052	74819926	LOC110538488	110538488	protein KRI1 homolog	kri1
MRI_F_F%	12	74821463	74823057	LOC110538490	110538490	kinetochore protein Spc24-like	spc24
MRI_F_F%	12	74821463	74823057	LOC110538490	110538490	kinetochore protein Spc24-like	spc24
MRI_F_F%	12	74825861	74827066	LOC110538489	110538489	sphingosine 1-phosphate receptor 1-like	s1pr5a
MRI_F_F%	12	74890864	74891887	LOC110538491	110538491	permeability factor 2-like	mip2a
MRI_F_F%	12	74910175	74911349	LOC110538492	110538492	permeability factor 2-like	mip2a
MRI_F_F%	12	74927330	74928292	LOC110538493	110538493	forkhead box protein D2-like	zgc:162612
MRI_F_F%	12	74952082	74953898	LOC110538494	110538494	GTPase IMAP family member 6-like isoform X1	si:dkeyp-69e1.8
MRI_F_F%	12	74952082	74953898	LOC110538494	110538494	GTPase IMAP family member 6-like isoform X2	si:dkeyp-69e1.8
MRI_F_F%	12	74965483	74967504	LOC110538496	110538496	ankyrin repeat domain-containing protein 54-like	ankrd54
MRI_F_F%	12	74970504	74974265	LOC110538498	110538498	FAD-dependent oxidoreductase domain-containing protein 2-like	foxred2
MRI_F_F%	12	74980919	74985219	LOC110538499	110538499	DNA replication licensing factor mcm5-like	mcm5
MRI_F_F%	12	74990601	75000875	LOC110538501	110538501	target of Myb protein 1-like isoform X1	tom1
MRI_F_F%	12	74990601	75000875	LOC110538501	110538501	target of Myb protein 1-like isoform X2	tom1
MRI_F_F%	12	74990601	75000875	LOC110538501	110538501	target of Myb protein 1-like isoform X3	tom1
MRI_F_F%	12	74990601	75000875	LOC110538501	110538501	target of Myb protein 1-like isoform X4	tom1
MRI_F_F%	12	75009191	75018820	LOC110538503	110538503	uncharacterized protein C16orf45 homolog isoform X1	zgc:171844
MRI_F_F%	12	75009191	75018820	LOC110538503	110538503	uncharacterized protein C16orf45 homolog isoform X2	zgc:158654
MRI_F_F%	12	75021059	75022843	mfsd6l	110538502	major facilitator superfamily domain-containing protein 6-like	mfsd6l
MRI_F_F%	12	75027569	75037623	LOC110538504	110538504	phosphoinositide 3-kinase regulatory subunit 6-like isoform X4	pik3r6b
MRI_F_F%	12	75027569	75037643	LOC110538504	110538504	phosphoinositide 3-kinase regulatory subunit 6-like isoform X1	pik3r6b
MRI_F_F%	12	75027569	75037643	LOC110538504	110538504	phosphoinositide 3-kinase regulatory subunit 6-like isoform X2	pik3r6b
MRI_F_F%	12	75027569	75037643	LOC110538504	110538504	phosphoinositide 3-kinase regulatory subunit 6-like isoform X3	pik3r6b
MRI_F_F%	12	75028916	75037643	LOC110538504	110538504	phosphoinositide 3-kinase regulatory subunit 6-like isoform X5	pik3r6b
MRI_F_F%	12	75041626	75051943	LOC110538505	110538505	phosphoinositide 3-kinase regulatory subunit 5-like isoform X2	pik3r5
MRI_F_F%	12	75041626	75054056	LOC110538505	110538505	phosphoinositide 3-kinase regulatory subunit 5-like isoform X1	pik3r5
MRI_F_F%	12	75059375	75097879	LOC110538506	110538506	netrin-1-like	ntn1b
MRI_F_F%	12	75150327	75238079	LOC110538507	110538507	ubiquitin carboxyl-terminal hydrolase 43-like	usp43a
MRI_F_F%	12	75257167	75308962	LOC110538508	110538508	growth factor receptor-bound protein 2 isoform X1	grb2b
b_flesh	13	21328214	21382762	LOC110486004	110486004	ubiquitin carboxyl-terminal hydrolase 34-like	usp34
b_flesh	13	21396254	21406769	commd1	110486005	COMM domain-containing protein 1	comd1
b_flesh	13	21396254	21406769	commd1	110486005	COMM domain-containing protein 1	commd1
b_flesh	13	21396254	21406769	commd1	110486005	COMM domain-containing protein 1	commd1
b_flesh	13	21396254	21406769	commd1	110486005	COMM domain-containing protein 1	commd1
b_flesh	13	21396254	21406769	commd1	110486005	COMM domain-containing protein 1	comd1
b_flesh	13	21428149	21429354	LOC110486007	110486007	N-acetyllactosaminide beta-1,3-N-acetylglucosaminyltransferase 2-like	b3gnt2b
b_flesh	13	21428149	21429354	LOC110486007	110486007	N-acetyllactosaminide beta-1,3-N-acetylglucosaminyltransferase 2-like	b3gnt2b
b_flesh	13	21428149	21429354	LOC110486007	110486007	N-acetyllactosaminide beta-1,3-N-acetylglucosaminyltransferase 2-like	b3gnt2b
b_flesh	13	21507603	21510126	LOC110486008	110486008	homeobox protein OTX1 B-like isoform X1	otx2b
b_flesh	13	21507603	21510126	LOC110486008	110486008	homeobox protein OTX1 B-like isoform X2	otx2
b_flesh	13	21551699	21562894	LOC110486012	110486012	malate dehydrogenase, cytoplasmic-like isoform X1	mdh1aa
b_flesh	13	21554397	21562894	LOC110486012	110486012	malate dehydrogenase, cytoplasmic-like isoform X2	mdh1aa
b_flesh	13	21567615	21583509	LOC110486011	110486011	UTP--glucose-1-phosphate uridylyltransferase-like isoform X1	ugpa
b_flesh	13	21567615	21583509	LOC110486011	110486011	UTP--glucose-1-phosphate uridylyltransferase-like isoform X2	ugp2a
b_flesh	13	21585313	21600309	LOC110486010	110486010	vacuolar protein sorting-associated protein 54-like isoform X1	vps54
b_flesh	13	21585313	21600309	LOC110486010	110486010	vacuolar protein sorting-associated protein 54-like isoform X1	vps54
b_flesh	13	21585313	21600309	LOC110486010	110486010	vacuolar protein sorting-associated protein 54-like isoform X1	vps54
b_flesh	13	21585313	21600309	LOC110486010	110486010	vacuolar protein sorting-associated protein 54-like isoform X2	vps54
b_flesh	13	21605462	21625433	LOC110486013	110486013	E3 ubiquitin-protein ligase pellino homolog 1-like	peli2
b_flesh	13	21664816	21674746	LOC110486014	110486014	aftiphilin-like isoform X1	aftpha
b_flesh	13	21664816	21674746	LOC110486014	110486014	aftiphilin-like isoform X2	aftpha
b_flesh	13	21704497	21706334	LOC110486017	110486017	ras-related protein ORAB-1-like	rab1ba
b_flesh	13	21712096	21730704	LOC110486016	110486016	actin-related protein 2-A	zgc:101810
b_flesh	13	21750483	21775193	LOC110486018	110486018	sprouty-related, EVH1 domain-containing protein 2-like isoform X1	spred2
b_flesh	13	21750483	21775193	LOC110486018	110486018	sprouty-related, EVH1 domain-containing protein 2-like isoform X2	spred2b
b_flesh	13	21750483	21775193	LOC110486018	110486018	sprouty-related, EVH1 domain-containing protein 2-like isoform X3	spred2a
b_flesh	13	21750483	21775193	LOC110486018	110486018	sprouty-related, EVH1 domain-containing protein 2-like isoform X4	spred2a
b_flesh	13	21788309	21822259	LOC110486019	110486019	homeobox protein Meis1	meis2a
b_flesh	13	21854509	21866796	LOC110486022	110486022	calcineurin subunit B type 1	ppp3r1b
b_flesh	13	21868409	21869774	LOC110486023	110486023	CB1 cannabinoid receptor-interacting protein 1-like	cb032
b_flesh	13	21874382	21875053	LOC110486024	110486024	F-box only protein 48-like	fbxo48
b_flesh	13	21874382	21875053	LOC110486024	110486024	F-box only protein 48-like	fbxo48
b_flesh	13	21897664	21902239	LOC110485114	110485114	prokineticin receptor 2-like	prokr1a
b_flesh	13	21924214	21932794	snrpb2	110486026	U2 small nuclear ribonucleoprotein B''	ru2b
b_flesh	13	21924214	21932794	snrpb2	110486026	U2 small nuclear ribonucleoprotein B''	ru2b
b_flesh	13	21933659	21954034	LOC110486025	110486025	kinesin-like protein KIF16B isoform X7	kif16ba
b_flesh	13	21933659	21954034	LOC110486025	110486025	kinesin-like protein KIF16B isoform X8	kif16ba
b_flesh	13	21933659	21956256	LOC110486025	110486025	kinesin-like protein KIF16B isoform X1	kif16bb
b_flesh	13	21933659	21956256	LOC110486025	110486025	kinesin-like protein KIF16B isoform X2	kif16bb
b_flesh	13	21933659	21956256	LOC110486025	110486025	kinesin-like protein KIF16B isoform X3	kif16bb
b_flesh	13	21933659	21958958	LOC110486025	110486025	kinesin-like protein KIF16B isoform X4	kif16ba
b_flesh	13	21933659	21958958	LOC110486025	110486025	kinesin-like protein KIF16B isoform X5	kif16ba
b_flesh	13	21933659	21958958	LOC110486025	110486025	kinesin-like protein KIF16B isoform X6	kif16ba
b_flesh	13	21971667	21983388	ndufaf5	110486029	arginine-hydroxylase NDUFAF5, mitochondrial	ndufaf5
b_flesh	13	21996276	21998389	btbd3	110486028	BTB/POZ domain-containing protein 3	btbd3a
b_flesh	13	21996276	21998389	btbd3	110486028	BTB/POZ domain-containing protein 3	btbd3a
b_flesh	13	21996276	21998389	btbd3	110486028	BTB/POZ domain-containing protein 3	btbd3
b_flesh	13	22004290	22046039	LOC110486030	110486030	ERO1-like protein beta isoform X1	ero1a
b_flesh	13	22005616	22046039	LOC110486030	110486030	ERO1-like protein beta isoform X2	ero1b
b_flesh	13	22051043	22056797	LOC110486031	110486031	integral membrane protein GPR137B-like	gpr137ba
b_flesh	13	22071478	22076282	LOC110486032	110486032	vitamin D(3) 25-hydroxylase-like	cyp2x9
b_flesh	13	22091701	22159562	LOC110486033	110486033	nidogen-1-like	nid1a
b_flesh	13	22162462	22213186	LOC100135918	100135918	complement C3-like	c5
b_flesh	13	22271562	22275961	LOC110486035	110486035	mitochondrial import receptor subunit TOM20 homolog	tomm20b
b_flesh	13	22399359	22401218	LOC110486036	110486036	interferon regulatory factor 2-binding protein 2-B-like	i2b2b
b_flesh	13	22467708	22468565	LOC110486037	110486037	microtubule-associated proteins 1A/1B light chain 3C-like	mlp3c
b_flesh	13	22469581	22561644	LOC110486038	110486038	striatin-like	strn
b_flesh	13	22580206	22588628	LOC110487524	110487524	opsin-5-like	opn6a
b_flesh	13	22615390	22631390	LOC110486039	110486039	catalase-like	cat
b_flesh	13	22638920	22639711	iip	100136634	interferon inducible protein	i14k
b_flesh	13	22650475	22651250	LOC110486041	110486041	dispanin subfamily A member 2b-like	i14k
b_flesh	13	22658540	22659331	ifm3	100305344	interferon-induced transmembrane protein 3 isoform X1	i14k
b_flesh	13	22658540	22686684	ifm3	100305344	Interferon-induced transmembrane protein 3	i14k
b_flesh	13	22658540	22686684	ifm3	100305344	interferon-induced transmembrane protein 3 isoform X2	i14k
b_flesh	13	22676034	22676824	LOC110486040	110486040	dispanin subfamily A member 2b-like	i14k
b_flesh	13	22685077	22686684	ifm3	100305344	interferon-induced transmembrane protein 3 isoform X3	i14k
b_flesh	13	22694027	22725666	LOC110486043	110486043	spastin-like isoform X1	spast
b_flesh	13	22694027	22725666	LOC110486043	110486043	spastin-like isoform X2	spast
b_flesh	13	22694027	22725666	LOC110486043	110486043	spastin-like isoform X3	spast
b_flesh	13	22694027	22725666	LOC110486043	110486043	spastin-like isoform X4	spast
b_flesh	13	22694027	22725666	LOC110486043	110486043	spastin-like isoform X5	spast
b_flesh	13	22725920	22728173	LOC110486044	110486044	protein dpy-30 homolog	dpy30
b_flesh	13	22757890	22777487	LOC110486045	110486045	3-oxo-5-alpha-steroid 4-dehydrogenase 2-like	srd5a2a
b_flesh	13	22812008	22889117	LOC110486047	110486047	CSC1-like protein 2 isoform X1	tmem63b
b_flesh	13	22812008	22889117	LOC110486047	110486047	CSC1-like protein 2 isoform X2	tmem63b
b_flesh	13	22812008	22889117	LOC110486047	110486047	CSC1-like protein 2 isoform X3	tmem63b
b_flesh	13	22915283	22918741	LOC110486048	110486048	VIP peptides-like	vipb
b_flesh	13	22928346	22928636	LOC110486050	110486050	histone H4-like	si:ch73-368j24.1
b_flesh	13	22938965	22950994	LOC110486051	110486051	zinc finger protein OZF-like	znf519
K	16	36658894	36730480	huwe1	110491946	E3 ubiquitin-protein ligase HUWE1	huwe1
K	16	36800455	36840703	LOC110491054	110491054	neural cell adhesion molecule L1-like	chl1b
K	16	36846234	36853631	ribc1	110491950	RIB43A-like with coiled-coils protein 1	ribc1
K	16	36854318	36868369	smc1a	110491949	structural maintenance of chromosomes protein 1A	smc1al
K	16	36873831	36916602	LOC110491948	110491948	dihydropyridine-sensitive L-type skeletal muscle calcium channel subunit alpha-1-like	cacna1sb
K	16	36919887	36929065	LOC110491951	110491951	transmembrane protein 9-like	tmem9
K	16	36919887	36929065	LOC110491951	110491951	transmembrane protein 9-like	tmem9
K	16	36919887	36929065	LOC110491951	110491951	transmembrane protein 9-like	tmem9
K	16	36919887	36929065	LOC110491951	110491951	transmembrane protein 9-like	tmem9
K	16	36953673	36970126	LOC110491954	110491954	complement C1q-like protein 4	c1ql2
K	16	36975707	36985876	LOC110491955	110491955	myosin light polypeptide 6-like isoform X3	zgc:153867
K	16	36975707	36985876	LOC110491955	110491955	myosin light polypeptide 6-like isoform X4	zgc:153867
K	16	36975707	36988177	LOC110491955	110491955	myosin light polypeptide 6-like isoform X1	myl6b
K	16	36975707	36988177	LOC110491955	110491955	myosin light polypeptide 6-like isoform X2	myl6b
K	16	36975707	36988177	LOC110491955	110491955	myosin light polypeptide 6-like isoform X5	zgc:153867
K	16	37004443	37005546	LOC110491956	110491956	neurogenic differentiation factor 4-like	neurod4
K	16	37229420	37231807	tac3	110491959	tachykinin-3	tac3
K	16	37233207	37236542	LOC110491958	110491958	glycoprotein-N-acetylgalactosamine 3-beta-galactosyltransferase 1-A-like isoform X2	c1galt1a
K	16	37233207	37236910	LOC110491958	110491958	glycoprotein-N-acetylgalactosamine 3-beta-galactosyltransferase 1-B-like isoform X1	c1galt1a
K	16	37252738	37272836	LOC110491960	110491960	solute carrier family 26 member 10-like	slc26a10
K	16	37314241	37315971	LOC110491962	110491962	transcription factor Sp5-like	sp5l
K	16	37323045	37441556	LOC110491961	110491961	rho guanine nucleotide exchange factor 25-like	arhgef25b
K	16	37456471	37460008	LOC110491963	110491963	ankyrin repeat domain-containing protein 33B-like	ankrd33aa
K	16	37456471	37460008	LOC110491963	110491963	ankyrin repeat domain-containing protein 33B-like	ankrd33aa
K	16	37475108	37479491	LOC110491967	110491967	serine/threonine-protein kinase receptor R3-like	acvr1c
K	16	37482567	37509234	LOC110491966	110491966	activin receptor type-1B-like isoform X1	acvr1bb
K	16	37482567	37509234	LOC110491966	110491966	activin receptor type-1B-like isoform X2	acvr1bb
K	16	37515441	37551413	LOC110491964	110491964	histone-lysine N-methyltransferase 2D-like isoform X1	kmt2d
K	16	37515441	37551413	LOC110491964	110491964	histone-lysine N-methyltransferase 2D-like isoform X1	kmt2d
K	16	37515441	37551413	LOC110491964	110491964	histone-lysine N-methyltransferase 2D-like isoform X2	kmt2d
K	16	37515441	37551413	LOC110491964	110491964	histone-lysine N-methyltransferase 2D-like isoform X3	kmt2d
K	16	37515441	37551413	LOC110491964	110491964	histone-lysine N-methyltransferase 2D-like isoform X4	kmt2d
K	16	37559571	37564308	LOC110491968	110491968	indian hedgehog protein-like	dhh
K	16	37559571	37564308	LOC110491968	110491968	indian hedgehog protein-like	dhh
L_flesh	17	64430204	64497252	LOC110494671	110494671	ubiquitin-like modifier-activating enzyme 1	si:dkey-82j4.2
L_flesh	17	64499134	64500225	LOC110494678	110494678	PAK4-inhibitor inka2-like isoform X1	inka1a
L_flesh	17	64499134	64502555	LOC110494678	110494678	PAK4-inhibitor inka2-like isoform X2	inka1a
L_flesh	17	64507715	64542677	LOC110494677	110494677	guanine nucleotide-binding protein G(i) subunit alpha-2	gnai2b
L_flesh	17	64602592	64628164	LOC110494674	110494674	sodium-coupled neutral amino acid transporter 3-like isoform X1	slc38a3b
L_flesh	17	64602592	64628164	LOC110494674	110494674	sodium-coupled neutral amino acid transporter 3-like isoform X1	slc38a3b
L_flesh	17	64602592	64628164	LOC110494674	110494674	sodium-coupled neutral amino acid transporter 3-like isoform X1	slc38a3b
L_flesh	17	64602592	64628164	LOC110494674	110494674	sodium-coupled neutral amino acid transporter 3-like isoform X2	slc38a3b
L_flesh	17	64678629	64691377	LOC110494672	110494672	RNA-binding protein 5-B-like isoform X1	rbm5
L_flesh	17	64678629	64691377	LOC110494672	110494672	RNA-binding protein 5-B-like isoform X2	rbm5
L_flesh	17	64693214	64694370	LOC110494680	110494680	probable protein BRICK1-A	brk1
L_flesh	17	64697406	64698135	LOC100135925	100135925	glutathione peroxidase 1	si:ch73-111m19.2
L_flesh	17	64754504	64782376	LOC110493271	110493271	importin-9-like	ipo9
L_flesh	17	64788327	64797185	LOC110494685	110494685	protein shisa-4-like	shisa4
L_flesh	17	64803496	64808230	LOC110494686	110494686	leiomodin-1-like	lmod1b
L_flesh	17	64814062	64819574	LOC110494687	110494687	mitochondrial import inner membrane translocase subunit Tim17-A-like isoform X1	timm17b
L_flesh	17	64815696	64819574	LOC110494687	110494687	mitochondrial import inner membrane translocase subunit Tim17-A-like isoform X2	timm17b
L_flesh	17	64830309	64844991	LOC110494688	110494688	ras-related protein Rap-1A-like	rap1aa
L_flesh	17	64830309	64844991	LOC110494688	110494688	ras-related protein Rap-1A-like	rap1b
L_flesh	17	64830309	64844991	LOC110494688	110494688	ras-related protein Rap-1A-like	rap1b
L_flesh	17	64916417	65033232	LOC110494690	110494690	potassium voltage-gated channel subfamily D member 3-like isoform X1	kcnd2
L_flesh	17	64916417	65033232	LOC110494690	110494690	potassium voltage-gated channel subfamily D member 3-like isoform X2	kcnd2
L_flesh	17	65093372	65112549	LOC110494691	110494691	CTTNBP2 N-terminal-like protein	cttnbp2nla
L_flesh	17	65123455	65133524	LOC110494692	110494692	protein Wnt-2b-A-like	wnt2ba
L_flesh	17	65144043	65174975	LOC110494693	110494693	suppressor of tumorigenicity 7 protein-like	st7l
L_flesh	17	65175095	65180257	LOC110494694	110494694	F-actin-capping protein subunit alpha-1	capza1b
L_flesh	17	65322719	65387437	LOC110494696	110494696	protein FAM19A2-like	fam19a5
L_flesh	17	65625286	65636758	LOC110494698	110494698	monocarboxylate transporter 1-like	slc16a1b
L_flesh	17	65666116	65677880	LOC110494699	110494699	sodium-coupled monocarboxylate transporter 1-like	slc5a8l
L_flesh	17	65682130	65682974	LOC110494700	110494700	thyrotropin subunit beta-like	tshba
L_flesh	17	65697266	65701396	LOC110494701	110494701	mitochondrial glutamate carrier 1-like	slc25a55b
L_flesh	17	65706281	65716244	LOC110494702	110494702	CD9 antigen-like	tspan2b
L_flesh	17	65827528	65829078	LOC110494703	110494703	potassium voltage-gated channel subfamily A member 3-like	kcna3a
L_flesh	17	65848148	65849632	LOC110494705	110494705	potassium voltage-gated channel subfamily A member 2-like	kcna2b
L_flesh	17	65848148	65849632	LOC110494705	110494705	potassium voltage-gated channel subfamily A member 2-like	kcna2b
L_flesh	17	65885347	65887044	LOC110494706	110494706	potassium voltage-gated channel subfamily A member 10-like	kcna10a
L_flesh	17	65934670	65935689	LOC110494710	110494710	60S acidic ribosomal protein P2-like isoform X2	rla2
L_flesh	17	65934670	65938818	LOC110494710	110494710	60S acidic ribosomal protein P2-like isoform X1	rplp2l
L_flesh	17	65974094	65975222	LOC110495198	110495198	adenosine receptor A3-like	si:ch211-233f11.5
L_flesh	17	65988869	65989871	LOC110493273	110493273	adenosine receptor A1-like	adora2b
L_flesh	17	65996642	66003181	LOC110494711	110494711	adenosine receptor A1-like	si:ch211-233f11.5
L_flesh	17	66085363	66120316	LOC110494715	110494715	transcriptional enhancer factor TEF-5-like isoform X1	tead3
L_flesh	17	66085363	66120316	LOC110494715	110494715	transcriptional enhancer factor TEF-5-like isoform X2	tead3
L_flesh	17	66085363	66120316	LOC110494715	110494715	transcriptional enhancer factor TEF-5-like isoform X3	tead3
L_flesh	17	66085363	66120316	LOC110494715	110494715	transcriptional enhancer factor TEF-5-like isoform X4	tead3
L_flesh	17	66085363	66120316	LOC110494715	110494715	transcriptional enhancer factor TEF-5-like isoform X5	tead3
L_flesh	17	66155434	66166213	LOC110494716	110494716	plakophilin-1-like	pkp1b
L_flesh	17	66193082	66201500	LOC110494717	110494717	troponin I, slow skeletal muscle-like	tnni4b.3
L_flesh	17	66209539	66212875	csrp1	100136334	cysteine- and glycine-rich protein 1	csrp3
L_flesh	17	66277200	66383940	LOC110493275	110493275	neuron navigator 1-like	nav1b
Fat	18	5539479	5557943	LOC110495491	110495491	adhesion G-protein coupled receptor G7-like	adgrg7.1
Fat	18	5575004	5585303	LOC110495492	110495492	adhesion G-protein coupled receptor G7-like	adgrg7.1
Fat	18	5617080	5632262	LOC110495493	110495493	adhesion G-protein coupled receptor G7-like isoform X1	adgrg7.1
BW; Fat	22	5852765	5990580	LOC110501288	110501288	tomoregulin-2-like	tmeff2
BW; Fat	22	6895416	6931125	slc39a10	110501289	zinc transporter ZIP10 isoform X2	slc39a10
BW	22	6895416	6935427	slc39a10	110501289	zinc transporter ZIP10 isoform X1	slc39a10
BW	22	6895416	6935427	slc39a10	110501289	zinc transporter ZIP10 isoform X1	slc39a10
BW	22	6895416	6935427	slc39a10	110501289	zinc transporter ZIP10 isoform X1	slc39a10
BW	22	7124987	7126192	LOC110501290	110501290	uncharacterized protein CXorf21-like	c9hxorf21
BW	22	7211454	7244167	LOC110501293	110501293	SPRY domain-containing protein 7-like isoform X2	spryd7b
BW	22	7211454	7244167	LOC110501293	110501293	SPRY domain-containing protein 7-like isoform X2	spryd7b
BW	22	7221269	7244167	LOC110501293	110501293	SPRY domain-containing protein 7-like isoform X1	spryd7a
BW	22	7250824	7268900	LOC110501294	110501294	importin subunit alpha-4-like	kpna4
BW	22	7277507	7282347	LOC110501295	110501295	RCC1 and BTB domain-containing protein 1-like isoform X3	rcbtb2
BW	22	7277507	7282454	LOC110501295	110501295	RCC1 and BTB domain-containing protein 1-like isoform X1	rcbtb2
BW	22	7277507	7282454	LOC110501295	110501295	RCC1 and BTB domain-containing protein 1-like isoform X2	rcbtb1
BW	22	7277507	7282454	LOC110501295	110501295	RCC1 and BTB domain-containing protein 1-like isoform X4	rcbtb1
BW	22	7277507	7282454	LOC110501295	110501295	RCC1 and BTB domain-containing protein 1-like isoform X5	rcbtb2
BW	22	7278580	7282454	LOC110501295	110501295	RCC1 and BTB domain-containing protein 1-like isoform X6	rcbtb1
BW	22	7278580	7282454	LOC110501295	110501295	RCC1 and BTB domain-containing protein 1-like isoform X6	rcbtb2
BW	22	7324736	7383184	LOC110501299	110501299	guanine nucleotide exchange factor DBS-like	mcf2la
BW	22	7397009	7405852	LOC110502041	110502041	probable phospholipid-transporting ATPase IH	si:dkey-211e20.10
BW	22	7407686	7477538	LOC110501300	110501300	probable phospholipid-transporting ATPase IH isoform X1	atp11a
BW	22	7407686	7477538	LOC110501300	110501300	probable phospholipid-transporting ATPase IH isoform X2	atp11a
BW	22	7407686	7477538	LOC110501300	110501300	probable phospholipid-transporting ATPase IH isoform X3	atp11a
BW	22	7407686	7477538	LOC110501300	110501300	probable phospholipid-transporting ATPase IH isoform X4	atp11a
BW	22	7409336	7477538	LOC110501300	110501300	probable phospholipid-transporting ATPase IH isoform X5	atp11a
BW	22	7409336	7477538	LOC110501300	110501300	probable phospholipid-transporting ATPase IH isoform X6	atp11a
BW	22	7530659	7546084	LOC110501302	110501302	transcription factor Sox-1a-like	sox1b
BW	22	7727167	7735795	aff3	110501305	AF4/FMR2 family member 3	aff3
BW	22	7742777	7758539	rev1	110501306	DNA repair protein REV1	rev1
BW	22	7768018	7773401	LOC110501308	110501308	thioredoxin domain-containing protein 9-like isoform X1	txndc9
BW	22	7772127	7773401	LOC110501308	110501308	thioredoxin domain-containing protein 9-like isoform X2	txndc9
BW	22	7772127	7773401	LOC110501308	110501308	thioredoxin domain-containing protein 9-like isoform X2	txndc9
BW	22	7774293	7778284	mrpl30	110501309	39S ribosomal protein L30, mitochondrial	mrpl30
BW	22	7774293	7778284	mrpl30	110501309	39S ribosomal protein L30, mitochondrial	mrpl30
BW	22	7774293	7778284	mrpl30	110501309	39S ribosomal protein L30, mitochondrial	mrpl30
BW	22	7779137	7787605	mitd1	110501307	MIT domain-containing protein 1	mitd1
BW	22	7806446	7807762	creg2	110501312	protein CREG2	creg2
BW	22	7810071	7855383	mgat4a	110501313	alpha-1,3-mannosyl-glycoprotein 4-beta-N-acetylglucosaminyltransferase A	mgat4a
BW	22	7867642	7869999	LOC110501315	110501315	inosine-uridine preferring nucleoside hydrolase-like isoform X2	si:dkey-4e7.3
BW	22	7867642	7874450	LOC110501315	110501315	inosine-uridine preferring nucleoside hydrolase-like isoform X1	si:dkey-4e7.3
BW	22	7883749	7914961	LOC110501314	110501314	type I inositol 3,4-bisphosphate 4-phosphatase-like	inpp4aa
BW	22	7943572	7951291	LOC110501316	110501316	major facilitator superfamily domain-containing protein 9-like	mfsd9
BW	22	7960738	7966511	LOC110501317	110501317	transmembrane protein 182-like	tmem182
BW	22	8061729	8062916	LOC110501320	110501320	high-affinity lysophosphatidic acid receptor-like	si:dkeyp-118h3.5
BW	22	8076892	8083613	LOC110501321	110501321	four and a half LIM domains protein 2-like	fhl3a
BW	22	8161627	8169308	LOC110501322	110501322	cytoplasmic protein NCK2-like	nck2a
BW	22	8161627	8169308	LOC110501322	110501322	cytoplasmic protein NCK2-like	nck2a
BW	22	8201854	8242226	LOC110502043	110502043	UDP-glucuronic acid decarboxylase 1-like	uxs1
BW	22	8340889	8378109	LOC110501324	110501324	parapinopsin-like	tmtops2a
BW	22	8373598	8390642	LOC110501323	110501323	beta-galactoside alpha-2,6-sialyltransferase 2-like	st6gal2
BW	22	8489172	8494194	LOC110501325	110501325	junctional adhesion molecule B-like	jam3
Head%	22	4542602	4646559	LOC110501274	110501274	melanophilin-like isoform X1	mlphb
Head%	22	4542602	4646559	LOC110501274	110501274	melanophilin-like isoform X2	mlphb
Head%	22	4542602	4646559	LOC110501274	110501274	melanophilin-like isoform X3	mlphb
Head%	22	4799857	4867198	col6a3	110501275	collagen alpha-3(VI) chain isoform X1	col6a3
Head%	22	4799857	4867198	col6a3	110501275	collagen alpha-3(VI) chain isoform X2	col6a3
Head%	22	4799857	4867198	col6a3	110501275	collagen alpha-3(VI) chain isoform X3	col6a3
Head%	22	4799857	4867198	col6a3	110501275	collagen alpha-3(VI) chain isoform X4	col6a3
Head%	22	4799857	4867198	col6a3	110501275	collagen alpha-3(VI) chain isoform X5	col6a3
Head%	22	4799857	4867198	col6a3	110501275	collagen alpha-3(VI) chain isoform X6	col6a3
Head%	22	4799857	4867198	col6a3	110501275	collagen alpha-3(VI) chain isoform X7	col6a3
Head%	22	4812875	4813956	LOC110501277	110501277	collagen alpha-3(VI) chain-like	col6a3
Head%	22	4929281	4945338	LOC110501278	110501278	COP9 signalosome complex subunit 8 isoform X2	csn8
Head%	22	4929281	4947408	LOC110501278	110501278	COP9 signalosome complex subunit 8 isoform X1	csn8
Head%	22	4936167	4937222	LOC100505419	100505419	muscle RING finger 3	trim63a
Head%	22	4975074	4975874	LOC110502105	110502105	leucine-rich repeat-containing protein 3-like	lrrc3b
Head%	22	5004455	5072314	LOC110501279	110501279	poly(rC)-binding protein 3 isoform X1	zgc:162999
a_flesh	24	9835395	9843900	LOC110503705	110503705	heterogeneous nuclear ribonucleoprotein L-like isoform X4	hnrnpl
a_flesh	24	9858150	9888038	LOC110503317	110503317	sodium/calcium exchanger 2-like	slc8a2b
a_flesh	24	9980817	10026294	LOC110503707	110503707	alpha-actinin-4-like	actn4
a_flesh	24	10028641	10037819	LOC110503708	110503708	calpain-9-like isoform X1	si:dkeyp-50d11.2
a_flesh	24	10028641	10037819	LOC110503708	110503708	calpain-9-like isoform X2	si:dkeyp-50d11.2
a_flesh	24	10041984	10045216	if3c	100301829	Eukaryotic translation initiation factor 3 subunit 12	eif3k
a_flesh	24	10048184	10069824	LOC110503709	110503709	mitogen-activated protein kinase kinase kinase kinase 5-like	map4k1
a_flesh	24	10071391	10075623	LOC110503711	110503711	WD repeat-containing protein 20-like	zmp:0000000529
a_flesh	24	10087698	10102365	LOC110503712	110503712	hypoxia-inducible factor 1-alpha-like	hif1a
a_flesh	24	10108376	10111882	LOC110503713	110503713	sushi domain-containing protein 6-like isoform X1	zgc:152863
a_flesh	24	10108376	10111882	LOC110503713	110503713	sushi domain-containing protein 6-like isoform X2	zgc:152863
a_flesh	24	10119019	10124899	LOC110503714	110503714	serine/threonine-protein kinase PAK 4-like	pak4
a_flesh	24	10119019	10124899	LOC110503714	110503714	serine/threonine-protein kinase PAK 4-like	pak4
a_flesh	24	10200057	10215454	LOC110503717	110503717	SUMO-activating enzyme subunit 1-like isoform X2	sae1
a_flesh	24	10200057	10215880	LOC110503717	110503717	SUMO-activating enzyme subunit 1-like isoform X1	sae1
a_flesh	24	10256777	10257640	LOC110503719	110503719	cdc42 effector protein 2-like	zgc:154093
a_flesh	24	10275008	10279207	LOC110503721	110503721	kinesin light chain 1-like	klc3
a_flesh	24	10275008	10279207	LOC110503721	110503721	kinesin light chain 1-like	klc3
a_flesh	24	10275008	10279207	LOC110503721	110503721	kinesin light chain 1-like	klc3
a_flesh	24	10311197	10313396	LOC110503723	110503723	creatine kinase M-type-like	ckm1
a_flesh	24	10311197	10313396	LOC110503723	110503723	creatine kinase M-type-like	ckmb
a_flesh	24	10316503	10371697	LOC110503722	110503722	MAP/microtubule affinity-regulating kinase 4-like isoform X1	mark3b
a_flesh	24	10316503	10371697	LOC110503722	110503722	MAP/microtubule affinity-regulating kinase 4-like isoform X2	mark4a
a_flesh	24	10316772	10371697	LOC110503722	110503722	MAP/microtubule affinity-regulating kinase 4-like isoform X3	mark4a
a_flesh	24	10319741	10371697	LOC110503722	110503722	MAP/microtubule affinity-regulating kinase 4-like isoform X4	si:dkey-31m14.7
a_flesh	24	10320071	10371697	LOC110503722	110503722	MAP/microtubule affinity-regulating kinase 4-like isoform X5	si:dkey-31m14.7
a_flesh	24	10378996	10381050	LOC110503725	110503725	insulin-like growth factor-binding protein complex acid labile subunit	si:dkey-182i3.11
a_flesh	24	10383056	10391179	LOC110503727	110503727	gastrula zinc finger protein XlCGF26.1-like	si:dkey-182i3.10
a_flesh	24	10398176	10401920	LOC110503726	110503726	gastrula zinc finger protein XlCGF26.1-like	si:dkey-182i3.9
a_flesh	24	10442374	10482583	LOC110503728	110503728	huntingtin-interacting protein 1-like	hip1
K	13	14201486	14408969	LOC110485785	110485785	VPS10 domain-containing receptor SorCS3-like	sorcs3
K	13	15234264	15386881	LOC110485789	110485789	VPS10 domain-containing receptor SorCS1-like	sorcs2
K	13	15575325	15578200	LOC110485792	110485792	neuron-specific protein family member 1-like	nsg1
K	13	15623084	15624523	LOC110485794	110485794	homeobox protein MSH-C-like	msx3
K	13	15640220	15667550	LOC110485795	110485795	neuropathy target esterase-like	pnpla6
K	13	15683107	15701920	LOC110485098	110485098	myosin-9-like	myhz2
K	13	15705005	15715281	LOC110485796	110485796	solute carrier family 25 member 38-B-like isoform X1	slc25a38b
K	13	15705005	15715281	LOC110485796	110485796	solute carrier family 25 member 38-B-like isoform X1	slc25a38b
K	13	15705005	15715281	LOC110485796	110485796	solute carrier family 25 member 38-B-like isoform X1	slc25a38b
K	13	15705005	15715281	LOC110485796	110485796	solute carrier family 25 member 38-B-like isoform X1	slc25a38b
K	13	15705005	15715281	LOC110485796	110485796	solute carrier family 25 member 38-B-like isoform X1	slc25a38b
K	13	15705005	15715281	LOC110485796	110485796	solute carrier family 25 member 38-B-like isoform X1	slc25a38b
K	13	15705005	15715281	LOC110485796	110485796	solute carrier family 25 member 38-B-like isoform X2	slc25a38b
K	13	15722166	15725681	LOC110485798	110485798	40S ribosomal protein SA isoform X1	rpsa
K	13	15722166	15725681	LOC110485798	110485798	40S ribosomal protein SA isoform X2	rssa
K	13	15727040	15734897	LOC110485797	110485797	intraflagellar transport protein 56-like isoform X3	ttc26
K	13	15727040	15737007	LOC110485797	110485797	intraflagellar transport protein 56-like isoform X1	ttc26
K	13	15733620	15737007	LOC110485797	110485797	intraflagellar transport protein 56-like isoform X2	ttc26
K	13	15738290	15747311	LOC110485799	110485799	ubinuclein-2-like	ubn2b
K	13	15747916	15749983	LOC110485099	110485099	ubinuclein-2-like	ubn2a
K	13	15757418	15840565	LOC110485800	110485800	myosin-10 isoform X1	myhb
K	13	15757418	15840565	LOC110485800	110485800	myosin-10 isoform X2	myhb
K	13	15757418	15840565	LOC110485800	110485800	myosin-10 isoform X3	myhb
K	13	15865717	15902619	LOC110485803	110485803	uncharacterized protein C16orf45-like	zgc:158654
K	13	15905139	15916905	LOC110485802	110485802	phosphoinositide 3-kinase regulatory subunit 6-like isoform X1	pik3r6b
K	13	15905139	15916905	LOC110485802	110485802	phosphoinositide 3-kinase regulatory subunit 6-like isoform X1	pik3r6b
K	13	15905139	15916905	LOC110485802	110485802	phosphoinositide 3-kinase regulatory subunit 6-like isoform X2	pik3r6b
K	13	15930973	15944337	pik3r5	110485801	phosphoinositide 3-kinase regulatory subunit 5	pik3r5
K	13	15961957	16048233	LOC110485804	110485804	netrin-1	ntn1a
K	13	16053476	16099205	LOC110485805	110485805	syntaxin-8-like	stx8
K	13	16104274	16105525	LOC110485807	110485807	TBC1 domain family member 24-like	tbc1d24
K	13	16111114	16122615	cfap52	110485808	cilia- and flagella-associated protein 52	cfap52
K	13	16125538	16225479	LOC110485810	110485810	ubiquitin carboxyl-terminal hydrolase 43-like	usp43a
K	13	16260942	16290599	LOC110485811	110485811	growth factor receptor-bound protein 2-like	grb2b
K	13	16313452	16321045	LOC110485812	110485812	ADP-ribosylation factor-binding protein GGA3-like	si:ch73-157i16.3
K	13	16322883	16324516	LOC110485813	110485813	small ubiquitin-related modifier 2-like	sumo2a
K	13	16329075	16338006	LOC110485814	110485814	hematological and neurological expressed 1 protein-like	hn1
K	13	16359021	16366405	LOC110485816	110485816	uncharacterized protein LOC110485816 isoform X1	zgc:174863
K	13	16359021	16366405	LOC110485816	110485816	CD276 antigen homolog isoform X2	zgc:174863
K	13	16375275	16380894	LOC110485817	110485817	CD276 antigen homolog	zgc:174863
K	13	16456494	16537499	LOC110485820	110485820	neuronal-specific septin-3-like isoform X2	sept9b
K	13	16471238	16537499	LOC110485820	110485820	neuronal-specific septin-3-like isoform X3	sept9b
K	13	16478947	16537499	LOC110485820	110485820	neuronal-specific septin-3-like isoform X1	sept9b
K	13	16507375	16537499	LOC110485820	110485820	septin-9-like isoform X4	sept9b
K	13	16523251	16537499	LOC110485820	110485820	septin-9-like isoform X5	sept9b
K	13	16523251	16537499	LOC110485820	110485820	septin-9-like isoform X5	sept9b
K	13	16668332	16708749	LOC110485100	110485100	trinucleotide repeat-containing gene 6C protein-like	tnrc6c1
K	13	16741517	16794209	LOC110485824	110485824	rhomboid-related protein 3-like isoform X1	rhbdl3
K	13	16741517	16794209	LOC110485824	110485824	rhomboid-related protein 3-like isoform X2	rhbdl3
K	13	16741517	16794677	LOC110485824	110485824	rhomboid-related protein 3-like isoform X3	rhbdl1
K	13	16741517	16794677	LOC110485824	110485824	rhomboid-related protein 3-like isoform X3	rhbdl1
K	13	16798816	16831737	LOC110485825	110485825	mitochondrial Rho GTPase 1-A-like	rhot1a
K	13	16832311	16834528	LOC110487518	110487518	E3 ubiquitin-protein ligase RNF135-like isoform X3	rn135
K	13	16832311	16834642	LOC110487518	110487518	tripartite motif-containing protein 65-like isoform X1	rn135
K	13	16832311	16834642	LOC110487518	110487518	tripartite motif-containing protein 65-like isoform X2	rn135
K	13	16841983	16845951	LOC110485827	110485827	arf-GAP with dual PH domain-containing protein 2-like isoform X1	adap2
K	13	16842000	16845951	LOC110485827	110485827	arf-GAP with dual PH domain-containing protein 2-like isoform X2	adap2
K	13	16856946	16863291	LOC110485831	110485831	polycomb protein suz12-B-like isoform X3	suz12b
K	13	16856946	16868466	LOC110485831	110485831	polycomb protein suz12-B-like isoform X2	suz12b
K	13	16856946	16868496	LOC110485831	110485831	polycomb protein suz12-B-like isoform X1	suz12b
K	13	16960790	16991549	LOC110485835	110485835	rab11 family-interacting protein 4A-like isoform X4	rab11fip4a
K	13	16960790	17038403	LOC110485835	110485835	rab11 family-interacting protein 4A-like isoform X1	rab11fip4a
K	13	16960790	17038403	LOC110485835	110485835	rab11 family-interacting protein 4A-like isoform X2	rab11fip4a
K	13	16960790	17038403	LOC110485835	110485835	rab11 family-interacting protein 4A-like isoform X3	rab11fip4a
K	13	17041187	17044425	LOC110485837	110485837	protein CYR61-like	cyr61
K	13	17051763	17056999	LOC110485839	110485839	ATP-dependent RNA helicase DDX39A-like	ddx39aa
K	13	17141800	17171167	LOC110485845	110485845	EVI5-like protein isoform X1	evi5
K	13	17141800	17171167	LOC110485845	110485845	EVI5-like protein isoform X2	evi5
K	13	17179908	17183011	LOC110485846	110485846	zinc finger protein Gfi-1b-like	znf1005
K	13	17252695	17258640	LOC110485850	110485850	lysozyme g-like	lygl2
K	13	17273996	17274887	LOC110485102	110485102	lysozyme g-like	lygl1
K	13	17282091	17283762	LOC110485851	110485851	lysozyme g-like	lygl1
K	13	17299562	17313777	LOC110485104	110485104	dual specificity mitogen-activated protein kinase kinase 7-like	map2k7
K	13	17316493	17336521	LOC110485853	110485853	serine/threonine-protein kinase N1-like	pkn1a
K	13	17388467	17392323	LOC110485854	110485854	UPF0575 protein C19orf67 homolog isoform X1	si:ch211-214c7.5
K	13	17388467	17392323	LOC110485854	110485854	UPF0575 protein C19orf67 homolog isoform X1	si:ch211-214c7.5
K	13	17388467	17392323	LOC110485854	110485854	UPF0575 protein C19orf67 homolog isoform X2	si:ch211-214c7.5
K	13	17388467	17392323	LOC110485854	110485854	UPF0575 protein C19orf67 homolog isoform X3	si:ch211-214c7.5
K	13	17574952	17584252	LOC110485859	110485859	protein LTV1 homolog isoform X1	ltv1
K	13	17574952	17584252	LOC110485859	110485859	protein LTV1 homolog isoform X2	ltv1l
K	13	17586613	17594885	LOC100136217	100136217	gill-specific calpain	zgc:85932
K	13	17597985	17600368	LOC110485861	110485861	TAF5-like RNA polymerase II p300/CBP-associated factor-associated factor 65 kDa subunit 5L	taf5l
K	13	17601398	17614373	LOC110485860	110485860	nuclear pore complex protein Nup133-like	nup133
K	13	17618629	17620550	LOC110485862	110485862	actin, alpha skeletal muscle 2-like	actc1a
K	13	17622885	17624993	LOC110485864	110485864	centriole, cilia and spindle-associated protein-like	ccsapb
K	13	17644359	17648805	LOC110485866	110485866	delta-like protein A	dll4
K	13	17654490	17657962	LOC110485867	110485867	zinc finger and BTB domain-containing protein 45-like	zgc:76872
K	13	17654490	17657962	LOC110485867	110485867	zinc finger and BTB domain-containing protein 45-like	zgc:76872
K	13	17661056	17674705	LOC110485868	110485868	hexokinase-1-like	hkdc1
K	13	17692686	17695175	LOC110485871	110485871	uncharacterized protein LOC110485871	si:ch73-233k15.2
K	13	17697493	17723504	LOC110485870	110485870	myomesin-2-like isoform X1	myom2a
K	13	17697493	17723504	LOC110485870	110485870	myomesin-2-like isoform X2	myom2a
K	13	17725064	17728263	LOC110485105	110485105	protein FAM83B-like	fam83h
K	13	17731881	17734660	lgsn	110485873	lengsin	lgsn
K	13	17743609	17744981	LOC110485875	110485875	protein tyrosine phosphatase type IVA 1-like	tp4a1
K	13	17743609	17744981	LOC110485875	110485875	protein tyrosine phosphatase type IVA 1-like	ptp4a1
K	13	17763186	17769534	LOC110485880	110485880	hydrolethalus syndrome protein 1-like	si:dkey-23f9.4
K	13	17769706	17773126	LOC110485881	110485881	39S ribosomal protein L4, mitochondrial-like	mrpl4
K	13	17773893	17776334	LOC110485878	110485878	neuroblast differentiation-associated protein AHNAK-like	si:ch211-69b7.6
K	13	17776618	17788605	LOC110485877	110485877	neuroblast differentiation-associated protein AHNAK-like	si:ch211-69b7.6
K	13	17804735	17811177	LOC110485876	110485876	neuroblast differentiation-associated protein AHNAK-like	si:ch211-69b7.6
K	13	17814621	17828181	LOC110485882	110485882	multidrug resistance-associated protein 7-like isoform X1	abcc10
K	13	17814621	17828181	LOC110485882	110485882	multidrug resistance-associated protein 7-like isoform X2	abcc10
K	13	17837237	17848545	LOC110485883	110485883	transcription factor Sp2-like isoform X2	sp2
K	13	17837237	17849774	LOC110485883	110485883	transcription factor Sp2-like isoform X1	sp2
K	13	17853812	17860163	LOC110485884	110485884	suppressor of cytokine signaling 7-like isoform X1	socs7
K	13	17853812	17860163	LOC110485884	110485884	suppressor of cytokine signaling 7-like isoform X2	socs7
K	13	17864215	17880295	LOC110485885	110485885	probable G-protein coupled receptor 158	si:ch211-156l18.8
K	13	17883633	17889899	LOC110485886	110485886	39S ribosomal protein L45, mitochondrial-like	mrpl45
K	13	17891421	17909557	LOC110485887	110485887	puromycin-sensitive aminopeptidase-like	npepps
K	13	17913369	17913926	LOC110485891	110485891	UPF0669 protein C6orf120 homolog	zgc:77929
K	13	17930421	17934423	LOC110485889	110485889	cell division control protein 6 homolog isoform X1	cdc6
K	13	17930901	17934423	LOC110485889	110485889	cell division control protein 6 homolog isoform X2	cdc6
K	13	17943550	17953378	LOC110485892	110485892	junction plakoglobin-like	plak
K	13	17943550	17953378	LOC110485892	110485892	junction plakoglobin-like	plak
K	13	17943550	17953378	LOC110485892	110485892	junction plakoglobin-like	plak
K	13	17991973	18014358	LOC110485893	110485893	trafficking kinesin-binding protein 1-like isoform X4	trak1
K	13	17991973	18014358	LOC110485893	110485893	trafficking kinesin-binding protein 1-like isoform X4	trak1
K	13	17991973	18015517	LOC110485893	110485893	trafficking kinesin-binding protein 1-like isoform X3	trak1
K	13	17991973	18016334	LOC110485893	110485893	trafficking kinesin-binding protein 1-like isoform X5	trak1
K	13	17991973	18016681	LOC110485893	110485893	trafficking kinesin-binding protein 1-like isoform X1	si:dkey-28e7.3
K	13	18002040	18016681	LOC110485893	110485893	trafficking kinesin-binding protein 1-like isoform X2	si:dkey-28e7.3
K	13	18026346	18032329	LOC110485895	110485895	keratin, type I cytoskeletal 19-like	krt18
K	13	18084785	18088074	k13	100136068	keratin, type I cytoskeletal 13	si:ch211-156l18.7
K	13	18084785	18097766	k13	100136068	keratin, type I cytoskeletal 13 isoform X1	zgc:171226
K	13	18084785	18097766	k13	100136068	keratin, type I cytoskeletal 13 isoform X3	zgc:171226
K	13	18084785	18166018	k13	100136068	keratin, type I cytoskeletal 13 isoform X2	zgc:171226
K	13	18118746	18121303	LOC110485897	110485897	keratin, type I cytoskeletal 13-like	krt1-c5
K	13	18132110	18138881	LOC110485896	110485896	keratin, type I cytoskeletal 13-like	zgc:171226
K	13	18146317	18150799	k13	100136068	keratin, type I cytoskeletal 13 isoform X6	zgc:171226
K	13	18146317	18150799	k13	100136068	keratin, type I cytoskeletal 13 isoform X8	zgc:171226
K	13	18146317	18166018	k13	100136068	keratin, type I cytoskeletal 13 isoform X5	zgc:171226
K	13	18146317	18166018	k13	100136068	keratin, type I cytoskeletal 13 isoform X7	zgc:171226
K	13	18158104	18166018	k13	100136068	keratin, type I cytoskeletal 13 isoform X4	zgc:171226
K	13	18158104	18166018	k13	100136068	keratin, type I cytoskeletal 13 isoform X9	zgc:171226
K	13	18173340	18177061	LOC110485898	110485898	keratin, type I cytoskeletal 13-like isoform X1	zgc:171226
K	13	18173340	18177061	LOC110485898	110485898	keratin, type I cytoskeletal 13-like isoform X2	zgc:171226
K	13	18173340	18177061	LOC110485898	110485898	keratin, type I cytoskeletal 13-like isoform X3	zgc:171226
K	13	18177984	18182788	LOC110485106	110485106	keratin, type I cytoskeletal 47 kDa-like	si:dkey-222n6.2
K	13	18201684	18205145	LOC110485899	110485899	keratin, type I cytoskeletal 13-like isoform X2	si:ch211-156l18.7
K	13	18201997	18205145	LOC110485899	110485899	keratin, type I cytoskeletal 13-like isoform X1	si:ch211-156l18.7
K	13	18223293	18228124	e7	100136030	type I keratin E7	zgc:171226
K	13	18250831	18281353	LOC110485901	110485901	keratin, type I cytoskeletal 18-A-like	krt222
K	13	18250831	18281353	LOC110485901	110485901	keratin, type I cytoskeletal 18-A-like	krt222
K	13	18302564	18305891	LOC110485902	110485902	C-C chemokine receptor type 7-like	ccr7
K	13	18310348	18318156	LOC110485903	110485903	SWI/SNF-related matrix-associated actin-dependent regulator of chromatin subfamily E member 1-like isoform X1	smarce1
K	13	18310348	18318156	LOC110485903	110485903	SWI/SNF-related matrix-associated actin-dependent regulator of chromatin subfamily E member 1-like isoform X1	smarce1
K	13	18310348	18318156	LOC110485903	110485903	SWI/SNF-related matrix-associated actin-dependent regulator of chromatin subfamily E member 1-like isoform X1	smarce1
K	13	18310348	18318156	LOC110485903	110485903	SWI/SNF-related matrix-associated actin-dependent regulator of chromatin subfamily E member 1-like isoform X2	smarce1
K	13	18327566	18342149	LOC100136305	100136305	insulin-like growth factor-binding protein 4 isoform X1	igfbp5b
K	13	18327566	18342149	LOC100136305	100136305	insulin-like growth factor-binding protein 4 isoform X2	igfbp5b
K	13	18346689	18362146	LOC110485904	110485904	zinc finger protein Aiolos-like	zgc:113050
K	13	18409104	18412774	LOC110485908	110485908	polycomb complex protein BMI-1-like	bmi1a
K	13	18414622	18425519	LOC110485909	110485909	phosphatidylinositol 5-phosphate 4-kinase type-2 beta-like isoform X1	pi42b
K	13	18414622	18425519	LOC110485909	110485909	phosphatidylinositol 5-phosphate 4-kinase type-2 beta-like isoform X1	pi42b
K	13	18414622	18425519	LOC110485909	110485909	phosphatidylinositol 5-phosphate 4-kinase type-2 beta-like isoform X2	pi42b
K	13	18426928	18428610	LOC100135869	100135869	proteasome subunit beta type-3	psmb3
K	13	18429665	18433041	LOC110485910	110485910	pre-mRNA-splicing factor CWC25 homolog	ccd49
K	13	18439803	18440720	LOC110485911	110485911	transcription factor Sp6-like	zgc:77358
K	13	18456809	18457735	LOC110485912	110485912	gamma-crystallin M2-like	crygs3
K	13	18460330	18465119	LOC110485913	110485913	secernin-2-like	scrn2
K	13	18460330	18465119	LOC110485913	110485913	secernin-2-like	scrn2
K	13	18468041	18470260	LOC110485914	110485914	uncharacterized protein K02A2.6-like	ftr06
K	13	18522936	18525573	LOC110485919	110485919	group XIIB secretory phospholipase A2-like protein isoform X1	pla2g12b
K	13	18522936	18525573	LOC110485919	110485919	group XIIB secretory phospholipase A2-like protein isoform X2	pla2g12b
K	13	18548155	18571215	LOC110485921	110485921	integrin alpha-M-like isoform X2	itgam
K	13	18548155	18619882	LOC110485921	110485921	integrin alpha-X-like isoform X1	si:dkey-32n7.4
K	13	18648664	18666919	LOC110485924	110485924	integrin alpha-L-like	zmp:0000001082
K	13	18702096	18712633	LOC110485928	110485928	protein phosphatase 1 regulatory subunit 12C-like isoform X1	ppp1r12c
K	13	18702096	18712633	LOC110485928	110485928	protein phosphatase 1 regulatory subunit 12C-like isoform X2	ppp1r12c
K	13	18718781	18727263	LOC110485930	110485930	rho GDP-dissociation inhibitor 1-like isoform X2	arhgdia
K	13	18718781	18735287	LOC110485930	110485930	rho GDP-dissociation inhibitor 1-like isoform X1	arhgdia
K	13	18739941	18741938	LOC110485931	110485931	anaphase-promoting complex subunit 11	anapc11
K	13	18739941	18741938	LOC110485931	110485931	anaphase-promoting complex subunit 11	anapc11
K	13	18744154	18745442	LOC110485932	110485932	protein phosphatase 1 regulatory subunit 27-like	dysi1
K	13	18749611	18763555	LOC110485933	110485933	protein disulfide-isomerase-like	pdia3
K	13	18775653	18789181	LOC110485934	110485934	platelet endothelial cell adhesion molecule-like isoform X1	si:dkey-237i9.8
K	13	18775653	18789181	LOC110485934	110485934	platelet endothelial cell adhesion molecule-like isoform X2	si:dkey-237i9.8
K	13	18775653	18789181	LOC110485934	110485934	platelet endothelial cell adhesion molecule-like isoform X3	si:dkey-237i9.8
